# Supplementary material for: Systemic inflammatory regulators and proliferative diabetic retinopathy: A bidirectional Mendelian randomization study
Source: Front Immunol. 2023 Feb 10;14:1088778. doi: 10.3389/fimmu.2023.1088778 (PMC9950638; doi:10.3389/fimmu.2023.1088778)
Supplement: Supplementary file 2 [file Table_1.xlsx]

## Sheet: TOC
Table of contents
Table 1. Details of systemic inflammatory regulators predicting SNPs with proliferative diabetic retinopathy from FinnGen (with SNPs reaching p < 5 x 10-8).
Table 2. Associations of systemic inflammatory regulators with proliferative diabetic retinopathy Using Mendelian randomization from FinnGen (with SNPs reaching p < 5 x 10-8).
Table 3. Details of systemic inflammatory regulators predicting SNPs with proliferative diabetic retinopathy from eight cohorts (with SNPs reaching p < 5 x 10-8).
Table 4. Associations of systemic inflammatory regulators with proliferative diabetic retinopathy Using Mendelian randomization from eight cohorts (with SNPs reaching p < 5 x 10-8).
Table 5. Meta-analysis for the effect of genetically predicted inflammatory regulators on the risk of PDR from two data sources (with SNPs reaching p < 5 x 10-8).
Table 6. Details of systemic inflammatory regulators predicting SNPs with proliferative diabetic retinopathy from FinnGen (with SNPs reaching p < 5 x 10-6).
Table 7. Associations of systemic inflammatory regulators with proliferative diabetic retinopathy from FinnGen using Mendelian randomization (with SNPs reaching p < 5 x 10-6).
Table 8. Details of systemic inflammatory regulators predicting SNPs with proliferative diabetic retinopathy from 8 cohorts (with SNPs reaching p < 5 x 10-6).
Table 9. Associations of systemic inflammatory regulators with proliferative diabetic retinopathy from 8 cohorts using Mendelian randomization (with SNPs reaching p < 5 x 10-6).
Table 10. Meta-analysis for the effect of genetically predicted inflammatory regulators on the risk of PDR from two data sources (with SNPs reaching p < 5 x 10-6).
Table 11. Details of poliferative diabetic retinopathy predicting SNPs with systemic inflammatory regulators according to PDR GWAS of FinnGen (with SNPs reaching p < 5 x 10-8).
Table 12. Associations of proliferative diabetic retinopathy with systemic inflammatory regulators using Mendelian randomization based on the PDR GWAS of FinnGen (with SNPs reaching p < 5 x 10-8).
Table 13. Details of poliferative diabetic retinopathy predicting SNPs with systemic inflammatory regulators according to PDR GWAS of 8 cohorts (with SNPs reaching p < 5 x 10-6).
Table 14. Causal effects of proliferative diabetic retinopathy on systemic inflammatory regulators according to the GAWS of PDR from eight cohorts.
Table 15. Meta-analysis for the effect of genetically determined PDR on inflammatory regulators from two data sources.

## Sheet: Table 1
Table 1. Details of systemic inflammatory regulators predicting SNPs with proliferative diabetic retinopathy from FinnGen (with SNPs reaching p < 5 x 10-8).
Systemic inflammatory regulators						proliferative diabetic retinopathy				Back to TOC
SNP	Effect allele	Other allele	P value	Beta	Standard Error	log(OR)	Standard Error
MIP1b (F-statistic = 1053.06, R2=11.33%)
rs113877493	T	C	1.62181e-173	-0.6124	0.0218	0.0889291	0.0433997
rs117453826	G	A	5.06524e-22	0.5774	0.0593	-0.273118	0.106074
rs141102180	T	G	1.07895e-16	0.3225	0.0393	0.0650539	0.0833348
rs17641689	G	A	1.28292e-16	0.2448	0.0293	-0.0380534	0.0502499
rs2079664	G	A	1.50699e-08	-0.0995	0.0176	0.0154491	0.0357864
Eotaxin (F-statistic = 383.05, R2=4.49%)
rs112347425	T	C	8.64709e-09	0.158	0.0277	-0.0813169	0.0559752
rs12075	A	G	1.33199e-26	0.1671	0.0156	0.00592083	0.0319122
rs2024050	G	A	1.104e-08	-0.1728	0.0303	-0.150856	0.061953
rs2228467	C	T	2.27091e-46	0.4163	0.0292	0.0792173	0.0596016
MCP1 (F-statistic = 380.49, R2=4.39%)
rs12075	A	G	1.43516e-44	0.2185	0.0155	0.00592083	0.0319122
rs2036297	G	A	1.08993e-13	-0.119	0.016	-0.0239658	0.0328028
rs2288370	C	T	2.25398e-10	0.1031	0.0163	0.0384876	0.0328167
rs7632755	A	G	1.17788e-20	0.2938	0.0316	-0.0395435	0.0609724
SCGFb (F-statistic = 245.27, R2=6.25%)
rs116924815	T	C	1.74381e-16	0.6079	0.0738	0.102107	0.0980396
rs117716477	A	C	1.34215e-23	0.8384	0.0841	0.202675	0.128706
rs17876031	G	A	2.24999e-09	0.1514	0.0255	0.0806779	0.0340365
rs181218758	C	T	5.57571e-11	0.3833	0.0586	0.0879656	0.0883384
PDGFbb (F-statistic = 411.13, R2=4.72%)
rs13412535	A	G	2.46093e-55	0.3352	0.0214	0.00661689	0.039893
rs2324229	C	T	3.48401e-08	-0.0894	0.0161	0.00869076	0.032965
rs4965869	T	C	5.66239e-24	0.184	0.0181	0.0184397	0.0367001
rs55680718	T	C	1.85802e-08	-0.1383	0.0246	0.00928226	0.0485429
VEGF (F-statistic = 883.13, R2=11.04%)
rs13209117	A	G	5.28202e-11	0.1302	0.0201	-0.00286648	0.036547
rs34467391	AG	A	3.39938e-14	0.1293	0.0171	0.0597231	0.0317496
rs6921438	A	G	2.0893e-171	-0.49	0.0175	0.0134947	0.0318224
IL-18 (F-statistic = 266.84, R2=6.84%)
rs115267715	T	C	1.72302e-08	0.4508	0.08	0.144057	0.117779
rs17229943	C	A	1.61696e-11	0.312	0.0463	0.000704105	0.0526654
rs385076	C	T	1.65882e-22	0.2432	0.0248	-0.0231017	0.0332131
rs71478720	T	C	3.70766e-22	-0.2669	0.0276	-0.0475716	0.0370687
TRAIL (F-statistic = 872.43, R2=9.63%)
rs138987090	G	A	4.50194e-23	0.7497	0.0752	-0.0715519	0.137897
rs193112415	C	T	2.14585e-62	1.0421	0.0623	0.165023	0.116589
rs62093514	T	C	6.85962e-82	1.0618	0.0552	-0.00503958	0.108637
rs74778900	T	C	2.58583e-28	0.5906	0.0532	-0.0013304	0.138955
Abbreviations: log(OR): log odds ratio
F-statistic >10 suggests sufficient strength to ensure the validity of the instrumental variable
Beta for systemic inflammatory regulators represent change in standard deviation per 1 copy of effect allele
log(OR) for proliferative diabetic retinopathy represent log(OR) change in proliferative diabetic retinopathy risk per 1 copy of effect allele

## Sheet: Table 2
Table 2. Associations of systemic inflammatory regulators with proliferative diabetic retinopathy Using Mendelian randomization from FinnGen (with SNPs reaching p < 5 x 10-8).																	Back to TOC
			Inverse variance weighting							MR-Egger						Weighted Median				MR-PRESSO
Category	Exposures	No. of SNPs	OR	95% CI	pval	Q	Q pval	I2		OR	95% CI	pval	intercept	intercept pval		OR	95% CI	pval		Global Test pval	OR	95% CI	pval
Chemokines
	MIP1b	5	0.8498	0.7456 - 0.9685	0.0147	4.9046	0.2972	0.1844		0.8271	0.6379 - 1.0724	0.2473	0.0125	0.8188		0.863	0.7583 - 0.982	0.0254		0.483
	Eotaxin	4	1.1512	0.8242 - 1.6079	0.4089	8.0179	0.0456	0.6258		1.3485	0.503 - 3.6152	0.6126	-0.0386	0.7639		1.1416	0.9072 - 1.4365	0.2587		0.191
	MCP1	4	1.0493	0.8836 - 1.2461	0.5833	2.1488	0.5421	0		0.7264	0.4195 - 1.2579	0.3721	0.0685	0.2933		1.0262	0.8072 - 1.3046	0.8327		0.638
Growth factors
	SCGFb	4	1.3025	1.1324 - 1.4982	0.0002	1.8285	0.6088	0		1.1232	0.8383 - 1.5049	0.5179	0.0603	0.336		1.2633	1.0183 - 1.5672	0.0336		0.677
	PDGFbb	4	1.0241	0.9636 - 1.0885	0.4431	0.3227	0.9557	0		1.0702	0.7139 - 1.6043	0.7738	-0.01	0.8329		1.0282	0.8427 - 1.2546	0.7839		0.961
	VEGF*	3	1.0032	0.8516 - 1.1818	0.9695	3.7217	0.1555	0.4626		0.8792	0.6647 - 1.1628	0.5326	0.0495	0.4665		0.9734	0.8602 - 1.1016	0.6698
Interleukins
	IL-18	4	1.0591	0.9022 - 1.2432	0.4829	3.1157	0.3741	0.0371		1.89	0.6774 - 5.273	0.348	-0.1606	0.3793		1.0263	0.8444 - 1.2473	0.7942		0.439
Other
	TRAIL	4	1.0427	0.9397 - 1.157	0.4302	1.8841	0.5968	0		1.2548	0.672 - 2.3432	0.5501	-0.1745	0.6126		0.9967	0.8502 - 1.1685	0.968		0.593
Abbreviations: CI, Confidence interval; pval, p-value; Q, Cochran Q statistics; SNPs, single nucleotide polymorphisms
OR and 95% CI represent change in odds ratio of proliferative diabetic retinopathy per 1 SD increase in systemic inflammatory regulators level
After correcting for multiple comparison, p-value < 0.05/8 = 0.00625 was considered as significant.
a Not enough SNPs for MR-PRESSO analysis

## Sheet: Table 3
Table 3. Details of systemic inflammatory regulators predicting SNPs with proliferative diabetic retinopathy from eight cohorts (with SNPs reaching p < 5 x 10-8).													Back to TOC
Systemic inflammatory regulators						proliferative diabetic retinopathy
SNP	Effect allele	Other allele	P value	Beta	Standard Error	log(OR)	Standard Error
MIP1b (F-statistic = 915.91, R2=10.00%)
rs113877493	T	C	1.62181e-173	-0.6124	0.0218	0.215175	2.4149
rs117453826	G	A	5.06524e-22	0.5774	0.0593	-0.31998	0.251349
rs2079664	G	A	1.50699e-08	-0.0995	0.0176	-0.198769	0.139772
Eotaxin (F-statistic = 383.05, R2=4.49%)
rs112347425	T	C	8.64709e-09	0.158	0.0277	0.0677437	0.117727
rs12075	A	G	1.33199e-26	0.1671	0.0156	-0.0265446	0.120748
rs2024050	G	A	1.104e-08	-0.1728	0.0303	-0.0306262	0.0362355
rs2228467	C	T	2.27091e-46	0.4163	0.0292	-0.208314	0.282574
MCP1 (F-statistic = 380.49, R2=4.39%)
rs12075	A	G	1.43516e-44	0.2185	0.0155	-0.0265446	0.120748
rs2036297	G	A	1.08993e-13	-0.119	0.016	-0.126633	0.106859
rs2288370	C	T	2.25398e-10	0.1031	0.0163	-0.266892	0.125322
rs7632755	A	G	1.17788e-20	0.2938	0.0316	0.17483	0.169383
SCGFb (F-statistic = 202.48, R2=5.22%)
rs116924815	T	C	1.74381e-16	0.6079	0.0738	-0.10634	0.155477
rs117716477	A	C	1.34215e-23	0.8384	0.0841	-0.735488	1.0366
rs17876031	G	A	2.24999e-09	0.1514	0.0255	0.0995994	0.0737746
PDGFbb (F-statistic = 411.13, R2=4.72%)
rs13412535	A	G	2.46093e-55	0.3352	0.0214	-0.0338215	0.225926
rs2324229	C	T	3.48401e-08	-0.0894	0.0161	0.0155198	0.0159322
rs4965869	T	C	5.66239e-24	0.184	0.0181	-0.0425804	0.0646296
rs55680718	T	C	1.85802e-08	-0.1383	0.0246	0.0415514	0.239036
VEGF (F-statistic = 883.13, R2=11.04%)
rs13209117	A	G	5.28202e-11	0.1302	0.0201	-0.120091	0.0597382
rs34467391	AG	A	3.39938e-14	0.1293	0.0171	-0.0991211	0.139701
rs6921438	A	G	2.0893e-171	-0.49	0.0175	-0.0455468	0.085678
IL-18 (F-statistic = 383.05, R2=4.49%)
rs112347425	T	C	8.64709e-09	0.158	0.0277	0.0677437	0.117727
rs12075	A	G	1.33199e-26	0.1671	0.0156	-0.0265446	0.120748
rs2024050	G	A	1.104e-08	-0.1728	0.0303	-0.0306262	0.0362355
rs2228467	C	T	2.27091e-46	0.4163	0.0292	-0.208314	0.282574
TRAIL (F-statistic = 872.43, R2=9.63%)
rs193112415	C	T	2.14585e-62	1.0421	0.0623	0.480135	0.274255
rs57396456	C	T	1.25199e-27	0.5626	0.0518	0.103252	0.169323
rs74778900	T	C	2.58583e-28	0.5906	0.0532	0.0651787	0.0719508
Abbreviations: log(OR): log odds ratio
F-statistic >10 suggests sufficient strength to ensure the validity of the instrumental variable
Beta for systemic inflammatory regulators represent change in standard deviation per 1 copy of effect allele
log(OR) for proliferative diabetic retinopathy represent log(OR) change in proliferative diabetic retinopathy risk per 1 copy of effect allele

## Sheet: Table 4
Table 4. Associations of systemic inflammatory regulators with proliferative diabetic retinopathy Using Mendelian randomization from eight cohorts (with SNPs reaching p < 5 x 10-8).																		Back to TOC
			Inverse variance weighting							MR-Egger						Weighted Median				MR-PRESSO
Category	Exposures	No. of SNPs	OR	95% CI	pval	Q	Q pval	I2		OR	95% CI	pval	intercept	intercept pval		OR	95% CI	pval		Global Test pval	OR	95% CI	pval
Chemokines
	MIP1b	3a	0.7183	0.2657 - 1.9418	0.5144	3.0109	0.2219	0.3357		0.3389	0.1048 - 1.0961	0.3218	0.3064	0.333		0.5867	0.2486 - 1.3846	0.2235
	Eotaxin	4	1.1266	0.891 - 1.4245	0.3193	1.2305	0.7457	0		0.3773	0.0397 - 3.5855	0.4856	0.1961	0.4363		1.1564	0.7718 - 1.7327	0.4812		0.737
	MCP1	4	1.1242	0.3969 - 3.1842	0.8255	6.941	0.0738	0.5678		2.7794	0.1332 - 58.0126	0.5774	-0.1758	0.5919		1.3344	0.5899 - 3.0184	0.4885		0.215
Growth factors
	SCGFb	3a	0.9766	0.5835 - 1.6344	0.9281	2.7825	0.2488	0.2812		0.6121	0.2974 - 1.2597	0.4097	0.1752	0.3568		0.9711	0.6047 - 1.5594	0.9033
	PDGFbb	4	0.8337	0.6164 - 1.1275	0.2377	0.0412	0.9978	0		0.8088	0.2694 - 2.4286	0.7416	0.0031	0.9604		0.8329	0.6063 - 1.1441	0.2589		0.998
	VEGF*	3a	0.9492	0.5835 - 1.5441	0.8336	4.7231	0.0943	0.5766		1.5701	0.9021 - 2.7327	0.3564	-0.1755	0.2751		0.961	0.6911 - 1.3362	0.8128
Interleukins
	IL-18	4	1.2223	0.6185 - 2.4157	0.5636	2.6871	0.4424	0		4.5278	0.5562 - 36.8565	0.2935	-0.3159	0.3223		1.5567	0.6546 - 3.7018	0.3167		0.504
Other
	TRAIL	3a	1.1895	0.9997 - 1.4154	0.0504	1.4609	0.4817	0		2.4056	0.7188 - 8.0503	0.3897	-0.4432	0.4531		1.1435	0.9252 - 1.4133	0.2147
Abbreviations: CI, Confidence interval; pval, p-value; Q, Cochran Q statistics; SNPs, single nucleotide polymorphisms
OR and 95% CI represent change in odds ratio of proliferative diabetic retinopathy per 1 SD increase in systemic inflammatory regulators level
After correcting for multiple comparison, p-value < 0.05/8 = 0.00625 was considered as significant.
a Not enough SNPs for MR-PRESSO analysis

## Sheet: Table 5
Table 5. Meta-analysis for the effect of genetically predicted inflammatory regulators on the risk of PDR from two data sources (with SNPs reaching p < 5 x 10-8).																Back to TOC
Category	Exposures	OR	95% CI	pval	Q	Q pval	I2
Chemokines
	MIP1b	0.8474	0.7003-1.007	0.0523	0.1079	0.7425	0
	Eotaxin	1.1347	0.9364-1.3748	0.1972	0.0108	0.9174	0
	MCP1	1.0512	0.8872-1.2455	0.5637	0.0164	0.8981	0
Growth factors
	SCGFb	1.277	1.1156-1.4616	0.0004	1.1185	0.2902	0.105945
	PDGFbb	1.0159	0.957-1.0784	0.605	1.7132	0.1906	0.416295
	VEGF	0.9976	0.8541-1.1651	0.9754	0.0446	0.8327	0
Interleukins
	IL-18	1.0671	0.9129-1.2473	0.4147	0.1611	0.6881	0
Other
	TRAIL	1.0795	0.9874-1.1803	0.0928	1.6239	0.2025	0.384195
Abbreviations: CI, Confidence interval; pval, p-value; Q, Cochran Q statistics.
OR and 95% CI represent change in odds ratio of proliferative diabetic retinopathy per 1 SD increase in systemic inflammatory regulators level.
After correcting for multiple comparison, p-value < 0.05/8 = 0.00625 was considered as significant.

## Sheet: Table 6
Table 6. Details of systemic inflammatory regulators predicting SNPs with proliferative diabetic retinopathy from FinnGen (with SNPs reaching p < 5 x 10-6).												Back to TOC
Systemic inflammatory regulators						Proliferative diabetic retinopathy
SNP	Effect allele	Other allele	P value	Beta	Standard Error	log(OR)	Standard Error
MIP1b (F-statistic = 1923.92, R2=18.93%)
rs113010081	C	T	3.84592e-140	0.5954	0.0236	0.0259224	0.0475059
rs113877493	T	C	1.62181e-173	-0.6124	0.0218	0.0889291	0.0433997
rs116237296	A	G	7.23203e-07	0.5437	0.1115	-0.178264	0.220285
rs117453826	G	A	5.06524e-22	0.5774	0.0593	-0.273118	0.106074
rs141102180	T	G	1.07895e-16	0.3225	0.0393	0.0650539	0.0833348
rs17138331	G	A	2.26001e-06	0.1391	0.0295	0.0148117	0.0583108
rs17641689	G	A	1.28292e-16	0.2448	0.0293	-0.0380534	0.0502499
rs2079664	G	A	1.50699e-08	-0.0995	0.0176	0.0154491	0.0357864
rs281749	C	T	3.17402e-06	-0.0799	0.0171	-0.0554655	0.0344706
rs34437725	C	T	7.67397e-08	0.2633	0.0483	-0.00234705	0.0951215
rs72791296	T	C	3.78303e-07	0.2369	0.0466	-0.0463707	0.0868568
rs72799710	T	C	3.20501e-06	-0.1014	0.0218	-0.000226415	0.0444266
rs74810984	C	T	1.95898e-06	-0.2206	0.0474	-0.104444	0.103354
rs76582507	A	G	3.26002e-06	0.3175	0.0677	-0.00585049	0.178733
rs76583883	T	G	4.98999e-06	-0.2317	0.0511	0.0281636	0.0868575
rs76776296	G	A	5.54702e-07	-0.2997	0.0598	-0.0278319	0.109599
Eotaxin (F-statistic = 612.13, R2=6.99%)
rs11087905	A	C	5.47697e-07	0.0941	0.0189	-0.041556	0.0337241
rs112347425	T	C	8.64709e-09	0.158	0.0277	-0.0813169	0.0559752
rs12075	A	G	1.33199e-26	0.1671	0.0156	0.00592083	0.0319122
rs2024050	G	A	1.104e-08	-0.1728	0.0303	-0.150856	0.061953
rs2210755	C	T	4.854e-06	0.1104	0.0242	0.0279936	0.0454716
rs2211994	C	T	6.07897e-07	-0.0885	0.0177	-0.0216902	0.035486
rs2228467	C	T	2.27091e-46	0.4163	0.0292	0.0792173	0.0596016
rs2419841	C	T	4.97794e-06	0.1277	0.0279	0.0507457	0.0583538
rs5746492	G	A	3.95904e-06	-0.0954	0.0207	-0.020237	0.0425753
rs5754733	A	C	1.06299e-06	-0.1042	0.0214	0.00739969	0.0421763
rs59808887	T	C	2.91099e-06	-0.1673	0.0358	0.0713682	0.0645785
rs75426604	A	C	2.52802e-06	-0.1366	0.0291	-0.0157616	0.0547896
rs79722574	T	C	1.06101e-06	-0.1113	0.0228	0.0423627	0.0459691
rs9317045	C	A	5.82197e-07	-0.1182	0.0237	0.0944063	0.0449487
MCP1 (F-statistic = 543.08, R2=6.15%)
rs10145849	A	G	3.40902e-06	-0.0755	0.0162	-0.111249	0.0331995
rs10744620	C	T	9.91197e-07	-0.0788	0.0161	0.0862889	0.0331859
rs111995966	G	T	2.52703e-06	-0.1452	0.031	0.0375064	0.0598534
rs112313229	A	G	1.431e-07	-0.1646	0.0313	0.0265063	0.0611494
rs12075	A	G	1.43516e-44	0.2185	0.0155	0.00592083	0.0319122
rs12493471	C	T	6.80769e-13	-0.1163	0.0162	-0.0105144	0.033074
rs146522229	T	C	3.56098e-07	-0.5976	0.1177	0.193833	0.2469
rs2228467	C	T	9.19179e-20	0.2637	0.0291	0.0792173	0.0596016
rs2712431	A	C	4.75499e-06	-0.0787	0.0172	0.0392394	0.0351741
rs56212190	T	C	9.84691e-07	0.181	0.0373	0.0389607	0.0738422
rs7197349	G	A	2.62198e-06	-0.0968	0.0206	0.102733	0.0399564
rs9317045	C	A	1.51702e-06	-0.1134	0.0236	0.0944063	0.0449487
MIG (F-statistic = 322.18, R2=8.04%)
rs111607343	A	G	2.83198e-06	-0.521	0.1119	-0.0141592	0.138489
rs11177248	A	G	4.45102e-06	0.3073	0.067	0.0605051	0.0816549
rs112337562	G	T	2.97797e-06	0.37	0.0796	-0.129235	0.100862
rs112861654	G	A	1.80501e-07	0.2765	0.0529	0.0256374	0.0660974
rs117831247	T	C	2.15899e-06	-0.8334	0.1754	0.16134	0.250535
rs139010077	T	C	3.54503e-06	0.4322	0.095	0.00700165	0.125688
rs41272086	A	G	7.42592e-08	-0.2226	0.0415	0.0170501	0.0529418
rs55876513	G	T	8.2319e-11	-0.166	0.0255	0.0563476	0.0352398
rs5752128	C	T	4.343e-06	0.1685	0.0369	0.0193816	0.0487712
rs62562991	A	G	8.39595e-07	0.6236	0.126	0.0176896	0.134978
rs6679677	A	C	8.86196e-07	0.162	0.0329	0.419491	0.0400656
rs77086208	T	C	3.83098e-06	0.3226	0.0698	0.0143066	0.0973571
rs816960	T	C	5.00795e-07	-0.1224	0.0244	0.0163316	0.0332443
IP-10 (F-statistic = 210.83, R2=5.41%)
rs10809307	C	T	3.64401e-06	-0.1305	0.0282	0.0423734	0.0386273
rs113831257	A	G	2.53303e-08	0.3592	0.0644	0.06824	0.0739669
rs11626201	A	C	1.92699e-06	0.1162	0.0245	0.0308395	0.0328495
rs143799975	G	A	1.00201e-06	0.7984	0.1637	-0.250467	0.191746
rs34383175	T	C	1.51001e-06	-0.3153	0.0657	-0.0216676	0.0871891
rs75970138	A	G	1.52901e-06	-0.485	0.104	-0.00817768	0.141918
rs7645625	G	T	4.40697e-06	0.1086	0.0237	0.0431069	0.0324467
rs79848609	C	A	8.75205e-07	-0.2603	0.0537	0.0649092	0.0738696
rs8112909	A	G	1.94102e-06	-0.1426	0.0299	0.0659229	0.0397241
CTACK (F-statistic = 261.60, R2=6.72%)
rs116303454	A	G	3.27198e-06	0.383	0.0816	-0.0965196	0.0985425
rs2070074	G	A	1.78484e-32	-0.4467	0.0374	0.0698571	0.0502281
rs3766110	C	A	3.85496e-06	0.1287	0.0278	-0.0155791	0.0372429
rs55764737	C	T	4.61796e-08	-0.5313	0.0972	0.100272	0.135108
rs7333764	T	C	2.85397e-06	0.2773	0.0593	0.137362	0.0829599
rs76395525	A	G	9.54905e-07	0.5277	0.1083	-0.018236	0.16053
RANTES (F-statistic=171.32, R2=4.77%)
rs112072646	A	G	6.48396e-07	0.4286	0.0862	0.135719	0.120829
rs147509526	T	C	6.92899e-07	-0.358	0.0717	0.0494632	0.0918915
rs4940620	G	A	3.53704e-06	0.2494	0.054	-0.0435292	0.0719054
rs62438851	G	A	2.32798e-06	0.1957	0.0414	0.0448518	0.0520893
rs7000423	T	C	1.82301e-07	-0.1318	0.0253	0.0199277	0.033073
rs74472919	T	C	3.96899e-08	0.3313	0.0605	0.0983264	0.0835094
rs75613039	T	C	4.81005e-06	0.37	0.081	0.0599201	0.0980372
MIP1a (F-statistic = 134.40, R2=3.68%)
rs10835056	G	T	2.60399e-06	-0.1194	0.0254	-0.018928	0.0337456
rs12690897	A	G	2.10698e-06	0.1248	0.0262	-0.0452544	0.0350675
rs184154340	A	G	1.86402e-06	0.331	0.0693	0.0398568	0.0827335
rs34771762	G	A	2.133e-06	-0.249	0.0523	0.00818696	0.0610535
rs60198979	A	G	2.61499e-06	-0.2146	0.0458	-0.0457575	0.0605354
rs7232268	G	A	2.553e-06	-0.2821	0.0599	-0.0790895	0.0812184
GROa (F-statistic = 571.72, R2=14.03%)
rs1113500	T	G	1.57101e-06	0.1174	0.0244	-0.0565008	0.0323262
rs12075	A	G	1.24394e-55	0.3751	0.0237	0.00592083	0.0319122
rs140734053	A	G	3.578e-06	0.7257	0.1561	-0.0224257	0.167927
rs185768063	G	A	1.456e-07	-0.3998	0.076	-0.0711807	0.0983601
rs2422841	A	G	4.65597e-06	-0.1657	0.0361	-0.00442525	0.0460758
rs508977	G	T	7.55788e-42	0.3802	0.028	0.0218318	0.0370433
rs62024303	G	A	4.40798e-06	0.3053	0.0666	-0.0557246	0.0786674
rs78653452	T	G	1.20801e-06	-0.7362	0.1558	-0.085424	0.158391
SDF1a (F-statistic = 88.26, R2=1.45%)
rs12407262	A	G	3.98804e-06	0.1179	0.0266	0.0237887	0.0512909
rs139840550	A	G	3.788e-06	0.1834	0.0549	-0.0469621	0.115148
rs149893336	G	A	4.52397e-06	0.5034	0.1081	-0.110443	0.14771
rs4581824	G	T	3.05e-06	0.0701	0.0173	0.010676	0.0334095
rs482700	A	G	1.56899e-06	-0.0893	0.0203	0.0035856	0.0401746
MCP3 (F-statistic = 188.69, R2=18.32%)
rs10892381	T	C	3.55803e-07	0.2412	0.0476	0.009509	0.0338608
rs113065532	T	C	6.02698e-07	0.5695	0.1258	-0.00143101	0.0819748
rs1202138	G	A	8.45201e-07	-0.4782	0.1081	-0.0581787	0.0702227
rs149026780	C	A	6.27596e-07	0.5653	0.1276	-0.132112	0.0945599
rs2838065	G	A	7.72592e-07	0.2168	0.0483	0.0156033	0.035306
rs3129806	T	C	5.31398e-07	-0.2001	0.0436	-0.0391971	0.032284
rs596183	A	G	9.77507e-07	0.2031	0.0455	-0.0209842	0.0326138
rs73011251	C	T	9.6801e-07	0.5261	0.1191	0.0883615	0.088343
rs73669117	G	A	2.561e-06	0.6238	0.131	-0.010888	0.108211
SCGFb (F-statistic = 423.93, R2=10.33%)
rs112346514	T	C	2.37301e-06	-0.3314	0.0711	-0.0412583	0.0825212
rs116924815	T	C	1.74381e-16	0.6079	0.0738	0.102107	0.0980396
rs117716477	A	C	1.34215e-23	0.8384	0.0841	0.202675	0.128706
rs12480722	C	T	4.72204e-06	-0.1624	0.0355	-0.0718337	0.0473917
rs139413256	A	G	7.04304e-07	-0.5377	0.1084	0.0201552	0.123966
rs143829871	C	T	1.89701e-06	0.1902	0.04	-0.10333	0.0547689
rs151194174	A	G	1.12899e-06	0.4635	0.0942	0.0335524	0.0830476
rs17876031	G	A	2.24999e-09	0.1514	0.0255	0.0806779	0.0340365
rs264162	G	A	2.68497e-06	-0.1097	0.0234	0.0256924	0.0317774
rs34911860	A	G	3.23698e-06	-0.3675	0.0789	-0.0784641	0.12692
rs4737732	G	A	4.67595e-06	0.1147	0.0252	0.027077	0.0349945
rs7762066	C	T	3.49502e-06	-0.1389	0.0299	-0.00080889	0.0375263
rs78217154	C	T	3.77303e-06	-0.3997	0.0864	-0.0516236	0.114382
PDGFbb (F-statistic = 625.12, R2=7.01%)
rs116445074	T	G	3.111e-07	0.2931	0.0587	-0.0191195	0.116854
rs11766649	G	A	3.53102e-06	-0.0908	0.0196	-0.0170101	0.03922
rs11916118	G	A	4.93197e-06	-0.0889	0.0194	-0.0154771	0.040243
rs12289510	G	A	7.69396e-07	0.078	0.0158	0.0317027	0.0317731
rs13412535	A	G	2.46093e-55	0.3352	0.0214	0.00661689	0.039893
rs2324229	C	T	3.48401e-08	-0.0894	0.0161	0.00869076	0.032965
rs35859699	A	G	2.066e-06	-0.3952	0.0842	-0.109704	0.147142
rs4965869	T	C	5.66239e-24	0.184	0.0181	0.0184397	0.0367001
rs55680718	T	C	1.85802e-08	-0.1383	0.0246	0.00928226	0.0485429
rs72777070	G	T	8.98401e-08	0.1069	0.02	-0.0490704	0.0393136
rs73162807	A	C	1.735e-06	-0.2391	0.0499	-0.0923389	0.103318
rs9936075	G	A	1.76202e-06	0.0782	0.0164	-0.0475486	0.0332564
rs9941733	G	A	3.30598e-07	-0.1161	0.0228	0.0246377	0.0419544
SCF (F-statistic = 173.92, R2=2.06%)
rs113127926	A	C	2.27002e-06	0.1982	0.042	-0.00612766	0.0815006
rs13412535	A	G	6.03893e-07	-0.1067	0.0213	0.00661689	0.039893
rs1568119	T	C	1.24e-07	-0.5906	0.1129	0.000856834	0.220851
rs1942355	T	C	4.69602e-06	-0.0716	0.0157	-0.0312205	0.0318569
rs4841899	C	T	1.77799e-08	0.1004	0.0178	-0.0016332	0.0363025
rs78666213	G	T	2.59298e-06	0.2744	0.0576	-0.044321	0.108823
rs80271436	A	G	9.95291e-07	-0.237	0.0485	-0.00592074	0.0989662
GCSF (F-statistic = 186.44, R2=2.30%)
rs115256310	G	A	6.72605e-07	0.6821	0.136	0.00202807	0.193583
rs11903143	G	A	6.35199e-07	-0.087	0.0176	-0.0255025	0.035057
rs147128865	T	C	4.923e-06	0.27	0.0587	-0.0686417	0.108873
rs1817411	T	C	3.09899e-06	0.089	0.0191	0.0657375	0.0387931
rs2671444	A	G	2.48399e-06	-0.0784	0.0166	0.00982382	0.0331842
rs74148555	T	C	1.55099e-06	-0.3715	0.0755	-0.18737	0.112288
rs76287671	T	C	6.92102e-07	0.0938	0.0189	0.078803	0.0372544
rs77318030	C	T	2.21101e-06	0.2045	0.0428	0.0403489	0.079526
VEGF (F-statistic = 975.31, R2=12.05%)
rs10934631	C	T	2.46899e-06	0.1151	0.0245	-0.0845566	0.0449543
rs10967186	C	T	1.232e-07	-0.0898	0.017	-0.0321272	0.0320503
rs13209117	A	G	5.28202e-11	0.1302	0.0201	-0.00286648	0.036547
rs143479231	A	G	1.895e-07	-0.2598	0.0491	0.00113438	0.0794796
rs4082730	A	G	2.63797e-06	0.2522	0.0534	0.0271285	0.0999083
rs6921438	A	G	2.0893e-171	-0.49	0.0175	0.0134947	0.0318224
rs73418461	A	G	1.67498e-06	-0.2492	0.0521	0.0592125	0.095462
rs8045833	A	G	2.828e-07	0.108	0.0211	-0.0129847	0.0384654
HGF (F-statistic = 207.74, R2=2.44%)
rs11060254	A	G	1.58402e-06	-0.08	0.0167	-0.0189325	0.0342155
rs150322232	G	A	4.89001e-06	-0.2104	0.0463	0.0485898	0.0822036
rs1698249	C	A	4.08799e-06	0.1698	0.0372	-0.0250362	0.0761425
rs2003620	T	C	2.831e-06	0.2279	0.0489	-0.121106	0.0947744
rs3748034	T	G	1.81001e-10	0.1495	0.0234	0.0349527	0.0483249
rs5745687	T	C	2.75106e-14	-0.3072	0.0406	0.0628338	0.0787685
rs62481625	C	T	1.17999e-06	-0.1091	0.0225	-0.0101115	0.0442873
MCSF (F-statistic = 189.03, R2=18.41%)
rs116274860	G	T	2.74e-06	-0.819	0.1741	0.148058	0.141216
rs117867915	C	T	1.61399e-06	-0.5272	0.1098	0.119093	0.115056
rs12962919	T	C	4.64997e-06	0.3052	0.0662	0.0306162	0.0622833
rs145778765	T	C	2.20298e-06	-0.7993	0.1689	0.334042	0.102603
rs56367447	T	C	1.721e-08	-0.4967	0.0883	0.0830394	0.0873689
rs62294910	A	G	6.81993e-07	0.3431	0.0691	-0.0547059	0.0653989
rs78296352	T	G	1.04701e-06	0.527	0.1112	0.0890922	0.138807
rs9387100	C	T	4.07296e-06	0.1352	0.0292	0.0908129	0.0320737
bNGF (F-statistic = 122.85, R2=3.36%)
rs28637706	T	G	1.42298e-09	-0.1589	0.0263	-0.0173416	0.0345069
rs67476890	T	C	3.12702e-06	0.1769	0.0379	-0.0218098	0.0506811
rs72780728	A	G	2.99302e-06	0.1883	0.0403	-0.0456006	0.0552272
rs73472576	C	T	2.689e-06	0.1181	0.0252	-0.00653936	0.0321139
rs9436119	A	G	3.90598e-06	-0.1121	0.0246	0.00261652	0.0321516
FGFBasic (F-statistic=91.32, R2=1.19%)
rs13412535	A	G	7.34497e-07	-0.1112	0.0225	0.00661689	0.039893
rs747334	G	A	4.52804e-06	-0.0751	0.0164	-0.046191	0.031789
rs75168112	C	T	2.99902e-06	0.1001	0.0214	-0.0197506	0.0403492
rs9907295	T	C	7.94804e-07	-0.1319	0.0269	0.0226066	0.0515246
IL-18 (F-statistic = 528.29, R2=12.69%)
rs10414578	T	C	4.15901e-07	-0.1771	0.035	0.0167237	0.0465296
rs115267715	T	C	1.72302e-08	0.4508	0.08	0.144057	0.117779
rs116383510	C	A	2.99502e-07	0.5426	0.1056	0.0761819	0.131802
rs117266781	T	C	3.15e-06	0.6841	0.1468	0.218031	0.17928
rs144841621	T	C	3.81101e-06	0.518	0.1141	0.0582155	0.164745
rs17229943	C	A	1.61696e-11	0.312	0.0463	0.000704105	0.0526654
rs1852105	C	T	4.31996e-06	-0.3036	0.0661	0.0167166	0.0848682
rs1979967	T	C	9.45301e-07	0.1402	0.0286	-0.0484774	0.0388471
rs2729385	A	G	3.78504e-06	0.1231	0.0262	0.041596	0.03518
rs385076	C	T	1.65882e-22	0.2432	0.0248	-0.0231017	0.0332131
rs4482818	G	A	1.45301e-07	-0.1286	0.0244	-0.0218711	0.032443
rs658805	A	G	4.94197e-07	0.1226	0.0244	-0.0168006	0.0332079
rs71478720	T	C	3.70766e-22	-0.2669	0.0276	-0.0475716	0.0370687
rs78623212	T	C	6.71104e-07	0.8705	0.1778	-0.149267	0.178271
rs78716465	A	G	1.63099e-06	0.3265	0.0682	0.00721054	0.0841985
IL-12p70 (F-statistic = 752.06, R2=8.34%)
rs13209117	A	G	5.56698e-08	0.1002	0.0186	-0.00286648	0.036547
rs17229494	G	A	4.93094e-06	0.1172	0.0257	0.0629016	0.0510187
rs282258	C	T	3.209e-06	-0.073	0.0156	0.0111662	0.0322048
rs41282644	A	G	1.04501e-06	0.1473	0.0304	0.0980034	0.0588762
rs4349809	G	T	2.55859e-124	-0.3777	0.0159	0.022237	0.0318527
rs71361173	G	T	3.05999e-06	-0.111	0.0239	0.0375253	0.0476303
rs72831623	A	G	2.41602e-07	0.1913	0.037	0.0440778	0.0632988
rs782107	A	G	1.60199e-06	0.075	0.0156	0.0465642	0.0318377
rs79121401	C	T	4.24199e-06	-0.5548	0.1206	-0.125413	0.221585
IL-10 (F-statistic = 498.86, R2=6.10%)
rs10457128	A	G	5.23697e-07	-0.0865	0.0172	0.105962	0.0331262
rs10493718	A	C	7.15995e-07	-0.11	0.0222	0.0424418	0.0435843
rs11206302	T	C	2.20201e-06	-0.1189	0.0251	0.0271512	0.0486026
rs2086656	T	C	3.78303e-06	-0.0789	0.0171	0.0107498	0.0334991
rs282258	C	T	1.00099e-09	-0.0992	0.0162	0.0111662	0.0322048
rs3025021	C	T	1.46201e-06	-0.0947	0.0195	-0.0390658	0.0335037
rs41282660	G	A	3.72297e-06	0.1194	0.0255	0.0338165	0.0466235
rs4349809	G	T	5.77165e-67	-0.2853	0.0165	0.022237	0.0318527
rs465757	A	G	1.17301e-06	0.084	0.0174	0.0144376	0.033418
IL-17 (F-statistic = 217.36, R2=2.73%)
rs117029961	A	G	4.93606e-06	0.4585	0.1015	0.0676132	0.184905
rs117556572	T	C	3.27997e-06	-0.5102	0.1099	0.0856589	0.103734
rs1530455	C	T	4.87405e-10	-0.108	0.0173	0.0256472	0.0333369
rs17106604	T	C	6.37397e-07	0.1129	0.0225	-0.0486463	0.044599
rs17282552	C	T	8.21297e-07	0.2001	0.0405	0.017747	0.0740237
rs187475560	T	C	3.287e-06	-0.2434	0.052	0.145653	0.0954187
rs62191444	T	G	4.21502e-06	-0.1136	0.0247	0.00376518	0.0443097
rs78296352	T	G	4.26599e-06	0.3027	0.0646	0.0890922	0.138807
rs78612928	C	T	2.61903e-06	-0.1037	0.0222	0.0183229	0.0431406
IL-7 (F-statistic = 335.70, R2=8.97%)
rs117509142	C	T	1.99099e-06	0.327	0.0688	0.0393519	0.0900668
rs141425475	C	T	2.53099e-06	0.4781	0.1016	0.18026	0.1141
rs144701438	A	G	9.75304e-07	-0.4819	0.0989	-0.116031	0.135682
rs17091524	C	T	1.91399e-06	-0.4924	0.1013	0.127454	0.123334
rs4320361	T	G	6.86752e-39	-0.3245	0.0249	0.0213979	0.0319852
rs62006410	T	C	3.38704e-07	-0.1557	0.0303	-0.0295208	0.0375677
rs75904417	C	A	1.16201e-06	0.1698	0.0349	-0.0405272	0.0453308
rs77981494	C	T	1.06699e-06	0.5178	0.1064	-0.0468246	0.115116
IL-16 (F-statistic = 334.07, R2=8.76%)
rs117217798	T	C	4.15298e-06	-0.2036	0.0444	0.138809	0.0571405
rs117916513	A	G	3.78504e-07	-0.502	0.0986	-0.04247	0.123912
rs1255143	T	C	7.09594e-08	0.1306	0.0242	-0.0341809	0.0320011
rs12765671	A	G	4.83805e-06	-0.6023	0.1318	0.278761	0.177124
rs144691581	A	G	4.20001e-07	0.4882	0.0967	-0.0325576	0.111346
rs4253283	C	T	1.74598e-08	-0.146	0.0262	0.0416607	0.0344507
rs4513633	A	C	7.44201e-07	-0.2239	0.0453	-0.0558177	0.0600343
rs4778636	A	G	1.1079e-30	-0.7272	0.0633	-0.0301723	0.0760681
rs9706053	T	C	7.01197e-07	0.4582	0.0932	-0.112122	0.125565
IL-2 (F-statistic = 183.80, R2=5.03%)
rs12051139	C	T	4.76201e-06	0.1131	0.0247	0.0248928	0.0322409
rs13412535	A	G	1.181e-07	0.1764	0.0332	0.00661689	0.039893
rs2807544	G	A	3.41201e-06	-0.1175	0.0253	0.0223079	0.0328303
rs4634519	G	A	2.76898e-06	0.1261	0.0269	-0.00689582	0.0357038
rs61335305	A	C	7.31897e-07	0.4514	0.0918	-0.306439	0.119265
rs62124990	T	G	3.21899e-06	-0.6961	0.1495	-0.100563	0.114061
rs7615304	G	A	1.21001e-06	0.1172	0.0242	0.00119964	0.0318746
rs80336398	C	T	2.81702e-06	-0.4001	0.0858	-0.035099	0.100085
IL-4 (F-statistic = 209.14, R2=2.51%)
rs10512267	C	T	2.93697e-07	0.0824	0.0161	-0.0175279	0.0322214
rs116705532	G	T	1.75501e-06	0.4678	0.0978	0.0986365	0.190147
rs117146485	C	T	2.70901e-06	0.2924	0.0629	0.158951	0.116947
rs17713451	A	G	4.97004e-07	0.1274	0.0253	-0.0800693	0.0505661
rs73023729	A	G	9.03296e-07	-0.1796	0.0366	0.0281285	0.0765433
rs7613691	G	A	4.048e-06	-0.1775	0.0384	0.067483	0.0719247
rs79597994	T	C	4.31698e-06	-0.5831	0.127	-0.0844601	0.193264
rs9508291	C	T	3.03201e-06	0.1676	0.0359	0.0832764	0.0731875
rs9941733	G	A	6.88098e-07	-0.114	0.0229	0.0246377	0.0419544
IL-13 (F-statistic = 475.88, R2=11.81%)
rs117795020	A	G	9.86211e-07	-0.3522	0.0716	-0.0953472	0.0936232
rs12623722	A	G	4.19199e-06	-0.1185	0.0258	0.0704104	0.0346083
rs139083458	T	C	2.81002e-06	0.9902	0.2107	-0.00598043	0.261231
rs142167313	C	T	3.97997e-07	0.313	0.0617	0.155609	0.0797154
rs27949	T	C	3.42799e-06	-0.1168	0.0252	-0.0428072	0.0340649
rs6799107	C	T	1.245e-06	0.1459	0.0301	-0.0208209	0.0406046
rs7073807	C	T	2.374e-06	-0.1682	0.0356	0.0028981	0.0470183
rs75995699	A	G	2.64198e-06	0.3319	0.0698	0.0499623	0.0887408
rs9472168	G	A	1.08094e-65	-0.4244	0.0248	0.0187744	0.0320295
IL1ra (F-statistic = 68.93, R2=1.86%)
rs1054402	C	T	1.13201e-06	-0.1311	0.027	-0.000471422	0.0368067
rs61335305	A	C	1e-06	0.4453	0.0908	-0.306439	0.119265
rs9623661	T	C	3.86002e-06	-0.1966	0.0426	-0.0377092	0.0563307
IL2ra (F-statistic = 278.08, R2=7.03%)
rs11241559	G	T	2.00198e-06	0.1264	0.0266	0.0294559	0.0364814
rs117244812	A	G	2.10199e-06	-0.7064	0.1488	0.592544	0.158467
rs12722497	A	C	1.57217e-38	0.6279	0.0485	0.00118611	0.0635104
rs185231391	C	T	1.47001e-06	-0.8503	0.1809	0.0104316	0.205135
rs4733117	C	A	2.627e-06	-0.1369	0.0292	0.0354282	0.039537
rs61705228	T	C	3.98804e-06	0.3303	0.0716	0.112937	0.0847238
IL-6 (F-statistic = 80.79, R2=0.98%)
rs13412535	A	G	7.34294e-08	-0.1164	0.0215	0.00661689	0.039893
rs72831623	A	G	1.078e-07	0.1973	0.0372	0.0440778	0.0632988
rs73273528	T	C	9.58098e-07	0.2672	0.0553	-0.18062	0.105964
IL-9 (F-statistic = 135.01, R2=3.58%)
rs41294750	T	C	2.36499e-06	0.3514	0.0748	-0.0684038	0.0924104
rs4880409	T	C	3.49704e-06	-0.3355	0.0723	-0.231993	0.16144
rs61867538	T	C	3.92998e-06	0.3566	0.0774	-0.0510205	0.0790538
rs7232268	G	A	2.52499e-06	-0.2759	0.0587	-0.0790895	0.0812184
rs7242404	A	G	3.27303e-06	-0.1228	0.0264	0.0721	0.0352007
rs76963786	T	C	4.49604e-07	-0.2865	0.0557	-0.0367249	0.0760547
IL-1b (F-statistic = 61.45, R2=1.82%)
rs143319329	T	C	1.996e-06	0.2801	0.0715	-0.0867251	0.1927
rs1942793	T	G	4.976e-06	0.0717	0.0187	-0.0292657	0.0318268
rs61335305	A	C	1.89601e-06	0.2966	0.0724	-0.306439	0.119265
rs62015704	G	A	2.08699e-06	-0.1082	0.0283	-0.0201159	0.0482642
IL-5 (F-statistic = 129.77, R2=3.72%)
rs11680908	G	A	2.03002e-06	-0.2634	0.0554	-0.00515488	0.0720623
rs6737109	C	T	2.399e-06	-0.116	0.0247	0.0457029	0.0318461
rs72831687	A	G	1.69099e-06	-0.5239	0.1109	-0.0913102	0.12456
rs73040130	C	T	6.00399e-07	-0.2638	0.0529	0.13979	0.0693572
rs7767396	G	A	7.69006e-10	-0.1515	0.0246	0.022173	0.0317928
IL-8 (F-statistic = 95.81, R2=2.65%)
rs11634944	C	T	1.29e-06	0.1214	0.0252	0.0219871	0.0334582
rs12075	A	G	3.88302e-07	0.12	0.0236	0.00592083	0.0319122
rs141926526	C	A	2.56998e-06	0.6149	0.1308	0.0278123	0.173922
rs2673604	A	C	7.01698e-07	-0.1266	0.0255	-0.0502253	0.034444
TRAIL (F-statistic = 1029.26, R2=11.17%)
rs11618126	G	A	1.45999e-06	-0.8908	0.1914	0.584915	0.359726
rs11657269	G	A	4.78101e-06	-0.1188	0.026	-0.00672225	0.052067
rs13185784	A	G	3.89798e-06	0.0846	0.0183	-0.00153434	0.0360038
rs13278062	T	G	3.57001e-07	0.0801	0.0157	-0.0216458	0.0318818
rs138987090	G	A	4.50194e-23	0.7497	0.0752	-0.0715519	0.137897
rs193112415	C	T	2.14585e-62	1.0421	0.0623	0.165023	0.116589
rs62093514	T	C	6.85962e-82	1.0618	0.0552	-0.00503958	0.108637
rs73039026	C	A	2.024e-06	0.2999	0.0635	-0.234534	0.114363
rs747324	C	T	1.60702e-06	0.0855	0.0178	-0.0316346	0.0353582
rs74778900	T	C	2.58583e-28	0.5906	0.0532	-0.0013304	0.138955
rs75928541	A	G	4.24004e-06	0.275	0.0593	0.0855004	0.106287
IFNg (F-statistic = 187.08, R2=2.37%)
rs10487554	A	G	1.087e-06	-0.0895	0.0183	0.0586879	0.0352612
rs115729819	G	A	1.38201e-06	-0.2484	0.0515	-0.0318298	0.0984696
rs11843756	G	T	3.08901e-06	-0.184	0.0393	-0.147525	0.0786666
rs12420286	C	T	2.083e-06	-0.2376	0.0501	-0.186788	0.0968451
rs1867282	T	C	3.15203e-06	0.0774	0.0166	0.00981122	0.0323794
rs2073438	A	G	1.67598e-06	0.0898	0.0188	-0.0291195	0.0362767
rs74148555	T	C	2.635e-06	-0.3732	0.0774	-0.18737	0.112288
rs78296352	T	G	1.38299e-07	0.343	0.0652	0.0890922	0.138807
MIF (F-statistic = 147.11, R2=4.04%)
rs113218956	A	G	2.26199e-06	-0.8948	0.1879	-0.458241	0.253284
rs118055855	C	T	4.12601e-06	-0.6907	0.15	0.117867	0.177546
rs12594190	G	A	3.70203e-07	-0.1355	0.0267	-0.00548805	0.0347776
rs13142904	T	C	2.556e-07	-0.223	0.0425	-0.06712	0.0564963
rs141009259	C	T	2.47201e-06	0.6178	0.1322	0.115178	0.149156
rs78098071	C	T	1.77902e-07	0.4867	0.0918	-0.06408	0.126151
TNFa (F-statistic = 117.55, R2=3.29%)
rs10834997	A	G	1.32902e-06	-0.1247	0.0258	-0.0282901	0.0345002
rs111332265	G	A	6.62995e-07	0.3766	0.0754	-0.103824	0.0863574
rs115669577	A	G	8.284e-07	0.9889	0.1995	0.07799	0.242768
rs79105320	A	G	3.59203e-06	0.5605	0.1179	0.00305279	0.150174
rs8121916	A	C	2.72301e-06	0.1306	0.0278	-0.00388109	0.0365271
TNFb (F-statistic = 147.67, R2=8.66%)
rs10925040	T	C	2.666e-06	0.1755	0.0373	-0.00837098	0.0331799
rs753274	T	C	2.773e-06	-0.1736	0.0371	-0.0276539	0.0325287
rs7629875	G	A	1.373e-06	-0.3766	0.0774	0.0596399	0.0669762
rs78296352	T	G	4.75773e-21	1.2215	0.1366	0.0890922	0.138807
Abbreviations: log(OR): log odds ratio
F-statistic >10 suggests sufficient strength to ensure the validity of the instrumental variable
Beta for systemic inflammatory regulators represent change in standard deviation per 1 copy of effect allele
log(OR) for proliferative diabetic retinopathy represent log(OR) change in proliferative diabetic retinopathy risk per 1 copy of effect allele

## Sheet: Table 7
Table 7. Associations of systemic inflammatory regulators with proliferative diabetic retinopathy from FinnGen using Mendelian randomization (with SNPs reaching p < 5 x 10-6).																	Back to TOC
			Inverse variance weighting							MR-Egger						Weighted Median				MR-PRESSO
Category	Exposures	No. of SNPs	OR	95% CI	pval	Q	Q pval	I2		OR	95% CI	pval	intercept	intercept pval		OR	95% CI	pval		Global Test pval	OR	95% CI	pval
Chemokines
	MIP1b	16	0.9309	0.8528 - 1.0162	0.1096	14.7623	0.4687	0		0.8645	0.7504 - 0.9959	0.0633	0.0309	0.2101		0.8794	0.771 - 1.0031	0.0556		0.402
	Eotaxin	14	1.0342	0.852 - 1.2554	0.7338	19.5157	0.108	0.3339		1.3119	0.8481 - 2.0295	0.246	-0.0393	0.2577		1.1382	0.9171 - 1.4125	0.2401		0.127
	MCP1	12	0.944	0.7018 - 1.2698	0.7031	33.1951	0.0005	0.6686		1.1968	0.5997 - 2.3886	0.6214	-0.0371	0.4713		1.031	0.8118 - 1.3093	0.8026		0.003	0.8868	0.6908 - 1.1384	0.368
	MIG	13	1.1787	0.7713 - 1.8011	0.4474	110.19	0	0.8911		0.7974	0.3112 - 2.0432	0.6464	0.0986	0.3805		1.0237	0.8411 - 1.2459	0.8151		<0.001	0.9455	0.8542 - 1.0464	0.3019
	IP-10	9	0.9622	0.7931 - 1.1674	0.6962	9.8114	0.2785	0.1846		0.8803	0.5944 - 1.3037	0.5449	0.019	0.6201		1.0339	0.8111 - 1.3181	0.7876		0.288
	CTACK	6	0.8984	0.7663 - 1.0533	0.1868	4.7268	0.4501	0		0.8454	0.5917 - 1.2079	0.4084	0.0219	0.721		0.8562	0.7058 - 1.0386	0.1151		0.526
	RANTES	7	1.0791	0.9157 - 1.2718	0.3634	4.2034	0.6492	0		1.3311	0.8228 - 2.1533	0.2965	-0.0525	0.3921		1.1538	0.8816 - 1.51	0.2974		0.648
	MIP1a	6	1.0604	0.886 - 1.2691	0.5226	3.4662	0.6285	0		1.3465	0.761 - 2.3825	0.3646	-0.0466	0.4255		1.1398	0.8799 - 1.4766	0.3217		0.662
	GROa	8	1.0128	0.9283 - 1.105	0.7745	4.7247	0.6935	0		1.2158	0.9526 - 1.5517	0.1675	-0.0635	0.1543		1.0241	0.9005 - 1.1645	0.7169		0.77
	SDF1a	5	0.944	0.7896 - 1.1284	0.5266	0.9549	0.9166	0		0.7628	0.3965 - 1.4673	0.4766	0.0307	0.4975		0.917	0.5903 - 1.4246	0.6998		0.899
	MCP3	9	1.03	0.946 - 1.1214	0.4958	5.493	0.7038	0		0.9771	0.7631 - 1.2513	0.8598	0.017	0.6602		1.0401	0.9085 - 1.1908	0.5687		0.7
Growth factors
	SCGFb	13	1.141	1.0022 - 1.2991	0.0463	13.0111	0.3682	0.0777		1.1688	0.9279 - 1.4722	0.2122	-0.0067	0.8059		1.1595	0.9774 - 1.3754	0.0895		0.414
	PDGFbb	13	1.0135	0.9025 - 1.1381	0.821	7.0161	0.8565	0		1.1108	0.8269 - 1.4923	0.4998	-0.0162	0.4926		1.0302	0.8399 - 1.2636	0.7755		0.884
	SCF	7	1.0125	0.8905 - 1.1511	0.8499	1.1582	0.9789	0		0.8531	0.4769 - 1.5258	0.6151	0.0254	0.5338		0.9821	0.6807 - 1.4171	0.9231		0.989
	GCSF	8	1.3004	1.0031 - 1.6857	0.0473	7.3003	0.3983	0.0411		1.101	0.694 - 1.7466	0.697	0.0266	0.4215		1.2354	0.8673 - 1.7597	0.2416		0.43
	VEGF	8	0.9643	0.8766 - 1.0609	0.4559	4.9113	0.6708	0		0.9763	0.8088 - 1.1785	0.8112	-0.0041	0.877		0.9732	0.8592 - 1.1023	0.669		0.788
	HGF	7	0.9223	0.7572 - 1.1234	0.4216	3.2575	0.7759	0		0.6323	0.3381 - 1.1823	0.2106	0.0626	0.2478		0.8483	0.6069 - 1.1859	0.3359		0.779
	MCSF	8	0.8814	0.7114 - 1.0921	0.2484	19.3588	0.0071	0.6384		0.6078	0.485 - 0.7616	0.005	0.1594	0.0077		0.8432	0.7047 - 1.0089	0.0625		0.012	0.902	0.8011 - 1.0156	0.1491
	bNGF	5	0.958	0.8507 - 1.0787	0.4783	1.0372	0.9041	0		0.8189	0.2545 - 2.6357	0.7597	0.0228	0.8058		0.9579	0.7235 - 1.2682	0.7636		0.901
	FGFBasic	4	1.0246	0.7189 - 1.4603	0.8931	2.5556	0.4653	0		0.2649	0.0396 - 1.7715	0.3042	0.138	0.2903		0.8883	0.5623 - 1.4031	0.6115		0.536
Interleukins
	IL-18	15	1.0374	0.9467 - 1.1368	0.4317	9.6795	0.7852	0		1.0848	0.8543 - 1.3775	0.5158	-0.0113	0.6861		1.0093	0.8679 - 1.1738	0.9043		0.781
	IL-12p70	9	1.015	0.8776 - 1.174	0.8409	8.4271	0.3929	0.0507		0.9093	0.7166 - 1.1537	0.4593	0.0267	0.2947		0.9482	0.8041 - 1.1181	0.5272		0.407
	IL-10	9	0.9016	0.7284 - 1.116	0.3413	12.8235	0.1181	0.3761		0.9795	0.6144 - 1.5617	0.9331	-0.0132	0.7026		0.9209	0.7549 - 1.1233	0.4162		0.242
	IL-17	9	0.8633	0.7395 - 1.0077	0.0624	3.8944	0.8665	0		0.9435	0.6168 - 1.4432	0.7962	-0.0171	0.6457		0.8446	0.6324 - 1.128	0.2526		0.872
	IL-7	8	0.9926	0.8722 - 1.1295	0.9101	6.504	0.4823	0		1.0057	0.6975 - 1.4501	0.9766	-0.0041	0.9417		0.9498	0.8018 - 1.1251	0.551		0.536
	IL-16	9	0.9131	0.7787 - 1.0706	0.2627	11.2406	0.1884	0.2883		1.0542	0.8197 - 1.3558	0.6934	-0.0493	0.2052		0.987	0.824 - 1.1822	0.8871		0.215
	IL-2	8	0.9822	0.8167 - 1.1814	0.8491	8.5818	0.2841	0.1843		0.9648	0.6655 - 1.3987	0.8562	0.0037	0.9144		1.0591	0.8568 - 1.3091	0.5954		0.289
	IL-4	9	0.9738	0.757 - 1.2526	0.8361	7.7243	0.4609	0		1.3987	0.8288 - 2.3603	0.2492	-0.0623	0.1638		0.8611	0.6028 - 1.23	0.411		0.465
	IL-13	9	1.0036	0.8728 - 1.1541	0.9593	11.4901	0.1754	0.3037		1.0511	0.7912 - 1.3963	0.7411	-0.0141	0.72		0.9645	0.8384 - 1.1095	0.613		0.29
	IL1ra	3a	0.8304	0.488 - 1.4131	0.4933	5.7101	0.0576	0.6497		0.4294	0.139 - 1.3265	0.3805	0.1347	0.4272		1.0112	0.642 - 1.5929	0.9615
	IL-2ra	6	0.9344	0.7139 - 1.2231	0.6214	16.4159	0.0058	0.6954		0.8729	0.5519 - 1.3805	0.5922	0.0274	0.7225		1	0.8395 - 1.1912	1		0.048
	IL-6	3	0.8992	0.548 - 1.4756	0.6743	3.1405	0.208	0.3632		0.614	0.0786 - 4.7937	0.7228	0.0642	0.7667		1.0036	0.6207 - 1.6229	0.9882
	IL-9	6	0.9401	0.7073 - 1.2494	0.6704	8.1123	0.1502	0.3837		1.4287	0.7955 - 2.5661	0.2984	-0.1069	0.1959		0.9003	0.6645 - 1.2198	0.4978		0.202
	IL-1b	4	0.641	0.3737 - 1.0997	0.1064	4.1857	0.2421	0.2833		0.4079	0.1295 - 1.285	0.2653	0.0571	0.4696		0.6902	0.3727 - 1.2783	0.2384		0.332
	IL-5	5	0.8539	0.668 - 1.0916	0.2074	5.1175	0.2754	0.2184		1.1358	0.6467 - 1.9949	0.6876	-0.0576	0.3528		0.8885	0.653 - 1.2088	0.4516		0.34
	IL-8	4	1.1841	1.0067 - 1.3927	0.0413	1.0965	0.7779	0		1.0233	0.5104 - 2.0516	0.9541	0.022	0.6995		1.1186	0.8252 - 1.5163	0.4702		0.787
Other
	TRAIL	11	0.9938	0.8758 - 1.1276	0.9227	11.0411	0.3543	0.0943		1.0396	0.8901 - 1.2142	0.6357	-0.0219	0.3513		0.9964	0.8482 - 1.1705	0.9648		0.374
	IFNg	8	1.2427	0.8805 - 1.7539	0.2165	11.5283	0.1172	0.3928		2.1073	1.2603 - 3.5235	0.0295	-0.0823	0.0562		1.2423	0.8493 - 1.8172	0.2635		0.147
	MIF	6	1.1213	0.9159 - 1.3728	0.2675	4.8194	0.4383	0		1.1327	0.7724 - 1.6609	0.5583	-0.0033	0.9521		1.1045	0.8475 - 1.4393	0.4621		0.455
	TNFa	5	0.9832	0.8313 - 1.1629	0.8435	2.2112	0.697	0		0.9052	0.6195 - 1.3226	0.6422	0.0212	0.6316		1.0034	0.7528 - 1.3376	0.9813		0.685
	TNFb	4	1.0235	0.9066 - 1.1555	0.7075	1.902	0.593	0		1.0275	0.8 - 1.3196	0.8516	-0.0014	0.973		1.0381	0.8647 - 1.2462	0.6883		0.658
Abbreviations: CI, Confidence interval; pval, p-value; Q, Cochran Q statistics; SNPs, single nucleotide polymorphisms
OR and 95% CI represent change in odds ratio of proliferative diabetic retinopathy per 1 SD increase in systemic inflammatory regulators level
After correcting for multiple comparison, p-value < 0.05/41 = 0.0012 was considered as significant.
a Not enough SNPs for MR-PRESSO analysis

## Sheet: Table 8
Table 8. Details of systemic inflammatory regulators predicting SNPs with proliferative diabetic retinopathy from 8 cohorts (with SNPs reaching p < 5 x 10-6).											Back to TOC
Systemic inflammatory regulators						Proliferative diabetic retinopathy
SNP	Effect allele	Other allele	P value	Beta	Standard Error	log(OR)	Standard Error
MIP1b (F-statistic = 1743.13, R2=17.46%)
rs113010081	C	T	3.84592e-140	0.5954	0.0236	-0.0316924	0.10987
rs113877493	T	C	1.62181e-173	-0.6124	0.0218	0.215175	2.4149
rs116237296	A	G	7.23203e-07	0.5437	0.1115	-0.38859	0.450148
rs117453826	G	A	5.06524e-22	0.5774	0.0593	-0.31998	0.251349
rs17138331	G	A	2.26001e-06	0.1391	0.0295	-0.00538547	0.0543032
rs2079664	G	A	1.50699e-08	-0.0995	0.0176	-0.198769	0.139772
rs281749	C	T	3.17402e-06	-0.0799	0.0171	-0.00985132	0.1428
rs34437725	C	T	7.67397e-08	0.2633	0.0483	-0.852413	2.95512
rs72791296	T	C	3.78303e-07	0.2369	0.0466	-0.00707491	0.0761738
rs72799710	T	C	3.20501e-06	-0.1014	0.0218	0.214556	0.115271
rs76583883	T	G	4.98999e-06	-0.2317	0.0511	-0.706804	0.673539
rs76776296	G	A	5.54702e-07	-0.2997	0.0598	-0.00747201	0.0294932
Eotaxin (F-statistic = 611.90, R2=6.99%)
rs112347425	T	C	8.64709e-09	0.158	0.0277	0.0677437	0.117727
rs12075	A	G	1.33199e-26	0.1671	0.0156	-0.0265446	0.120748
rs2024050	G	A	1.104e-08	-0.1728	0.0303	-0.0306262	0.0362355
rs2210755	C	T	4.854e-06	0.1104	0.0242	-0.00588266	0.0399726
rs2211994	C	T	6.07897e-07	-0.0885	0.0177	-0.047742	0.0518317
rs2228467	C	T	2.27091e-46	0.4163	0.0292	-0.208314	0.282574
rs2419841	C	T	4.97794e-06	0.1277	0.0279	0.149661	0.158483
rs5746492	G	A	3.95904e-06	-0.0954	0.0207	-0.0228372	0.444231
rs5754733	A	C	1.06299e-06	-0.1042	0.0214	-0.113418	0.114286
rs59808887	T	C	2.91099e-06	-0.1673	0.0358	0.282363	0.156392
rs75426604	A	C	2.52802e-06	-0.1366	0.0291	-0.00259663	0.00525172
rs79722574	T	C	1.06101e-06	-0.1113	0.0228	0.201749	0.102211
rs80341932	G	A	6.68898e-07	-0.1016	0.0205	-0.102557	0.253671
rs9317045	C	A	5.82197e-07	-0.1182	0.0237	-0.0560022	0.43261
MCP1 (F-statistic = 547.84, R2=6.20%)
rs10145849	A	G	3.40902e-06	-0.0755	0.0162	0.143755	0.103291
rs10744620	C	T	9.91197e-07	-0.0788	0.0161	-0.10652	0.0703518
rs112313229	A	G	1.431e-07	-0.1646	0.0313	-0.188718	2.83895
rs12075	A	G	1.43516e-44	0.2185	0.0155	-0.0265446	0.120748
rs12493471	C	T	6.80769e-13	-0.1163	0.0162	-0.164158	0.152903
rs146522229	T	C	3.56098e-07	-0.5976	0.1177	0.954252	0.545073
rs2228467	C	T	9.19179e-20	0.2637	0.0291	-0.208314	0.282574
rs2712431	A	C	4.75499e-06	-0.0787	0.0172	0.00280393	0.00722621
rs56212190	T	C	9.84691e-07	0.181	0.0373	-0.111362	0.233903
rs7197349	G	A	2.62198e-06	-0.0968	0.0206	0.00290421	0.0059418
rs7517040	G	A	2.43501e-07	0.0987	0.0191	-0.0323704	0.252522
rs9317045	C	A	1.51702e-06	-0.1134	0.0236	-0.0560022	0.43261
MIG (F-statistic = 285.25, R2=7.19%)
rs11177248	A	G	4.45102e-06	0.3073	0.067	0.168419	0.170059
rs112861654	G	A	1.80501e-07	0.2765	0.0529	0.00440971	0.0151501
rs117831247	T	C	2.15899e-06	-0.8334	0.1754	0.627359	0.675462
rs1796086	C	T	2.229e-07	0.2096	0.0403	-0.040566	0.0385768
rs41272086	A	G	7.42592e-08	-0.2226	0.0415	-0.168899	0.183367
rs55876513	G	T	8.2319e-11	-0.166	0.0255	-0.0275179	0.0529097
rs5752128	C	T	4.343e-06	0.1685	0.0369	0.185125	0.193617
rs62562991	A	G	8.39595e-07	0.6236	0.126	0.599293	0.414267
rs6679677	A	C	8.86196e-07	0.162	0.0329	0.0386369	0.205687
rs77086208	T	C	3.83098e-06	0.3226	0.0698	0.37353	0.491212
rs816960	T	C	5.00795e-07	-0.1224	0.0244	-0.13208	0.0899495
IP-10 (F-statistic = 221.12, R2=5.66%)
rs10809307	C	T	3.64401e-06	-0.1305	0.0282	-0.0382587	0.0643257
rs113831257	A	G	2.53303e-08	0.3592	0.0644	-0.172103	0.156675
rs11626201	A	C	1.92699e-06	0.1162	0.0245	0.0932124	0.240225
rs143799975	G	A	1.00201e-06	0.7984	0.1637	-0.438319	0.965967
rs34383175	T	C	1.51001e-06	-0.3153	0.0657	0.687762	0.757639
rs7645625	G	T	4.40697e-06	0.1086	0.0237	0.0190809	0.0152881
rs79848609	C	A	8.75205e-07	-0.2603	0.0537	0.0197946	0.358769
rs8112909	A	G	1.94102e-06	-0.1426	0.0299	-0.100026	0.0797935
rs9450351	C	T	1.47798e-08	0.2768	0.0489	-0.283674	0.347267
CTACK (F-statistic = 285.46, R2=7.29%)
rs116303454	A	G	3.27198e-06	0.383	0.0816	-0.174373	0.158742
rs145902143	G	A	1.02799e-06	0.2838	0.0581	0.36298	0.179536
rs2070074	G	A	1.78484e-32	-0.4467	0.0374	-0.215515	0.215822
rs3766110	C	A	3.85496e-06	0.1287	0.0278	-0.117516	0.0838375
rs55764737	C	T	4.61796e-08	-0.5313	0.0972	-0.10634	0.189655
rs7333764	T	C	2.85397e-06	0.2773	0.0593	-0.503499	0.340311
rs76395525	A	G	9.54905e-07	0.5277	0.1083	0.687364	0.366178
RANTES (F-statistic = 171.32, R2=4.77%)
rs112072646	A	G	6.48396e-07	0.4286	0.0862	-0.3288	0.482963
rs147509526	T	C	6.92899e-07	-0.358	0.0717	-0.0371031	0.174901
rs4940620	G	A	3.53704e-06	0.2494	0.054	0.20727	0.184399
rs62438851	G	A	2.32798e-06	0.1957	0.0414	-0.0377774	0.0710629
rs7000423	T	C	1.82301e-07	-0.1318	0.0253	0.138802	0.136157
rs74472919	T	C	3.96899e-08	0.3313	0.0605	0.27826	0.354892
rs75613039	T	C	4.81005e-06	0.37	0.081	-0.0372958	0.0323529
MIP1a (F-statistic = 133.64, R2=3.66%)
rs10835056	G	T	2.60399e-06	-0.1194	0.0254	0.0337636	0.0952558
rs12690897	A	G	2.10698e-06	0.1248	0.0262	0.0295318	0.0494041
rs184154340	A	G	1.86402e-06	0.331	0.0693	0.141448	0.12505
rs60198979	A	G	2.61499e-06	-0.2146	0.0458	-0.256965	0.19386
rs6900267	A	C	2.88503e-06	-0.2429	0.0519	0.272859	0.21244
rs7232268	G	A	2.553e-06	-0.2821	0.0599	0.392154	10.7871
GROa (F-statistic = 539.59, R2=14.49%)
rs1113500	T	G	1.57101e-06	0.1174	0.0244	0.062301	0.119131
rs118158560	A	G	3.42003e-06	0.2703	0.0594	-0.128129	4.86765
rs12075	A	G	1.24394e-55	0.3751	0.0237	-0.0265446	0.120748
rs140734053	A	G	3.578e-06	0.7257	0.1561	-0.589507	0.630766
rs185768063	G	A	1.456e-07	-0.3998	0.076	-0.939304	0.70702
rs188345231	T	C	4.342e-06	0.623	0.1323	-0.10661	0.171843
rs2422841	A	G	4.65597e-06	-0.1657	0.0361	-0.324689	0.217231
rs508977	G	T	7.55788e-42	0.3802	0.028	0.0806679	0.109425
rs78653452	T	G	1.20801e-06	-0.7362	0.1558	0.393043	0.712131
SDF1a (F-statistic = 107.50, R2=1.76%)
rs10474392	G	A	1.238e-06	-0.0962	0.0178	-0.149023	0.0721208
rs12407262	A	G	3.98804e-06	0.1179	0.0266	-0.0822249	0.0989525
rs13400104	G	A	4.52595e-06	0.0647	0.0189	0.301646	0.10642
rs139840550	A	G	3.788e-06	0.1834	0.0549	0.0666741	0.0691575
rs4581824	G	T	3.05e-06	0.0701	0.0173	0.0555127	0.0429322
rs482700	A	G	1.56899e-06	-0.0893	0.0203	0.143986	0.0751599
MCP3 (F-statistic = 188.69, R2=18.32%)
rs10892381	T	C	3.55803e-07	0.2412	0.0476	-0.138457	0.104931
rs113065532	T	C	6.02698e-07	0.5695	0.1258	-0.260671	0.304523
rs1202138	G	A	8.45201e-07	-0.4782	0.1081	-0.181905	0.194636
rs149026780	C	A	6.27596e-07	0.5653	0.1276	0.0594316	0.606973
rs2838065	G	A	7.72592e-07	0.2168	0.0483	0.00430927	0.00722714
rs3129806	T	C	5.31398e-07	-0.2001	0.0436	-0.0285875	0.0393909
rs596183	A	G	9.77507e-07	0.2031	0.0455	0.0506619	0.275311
rs73011251	C	T	9.6801e-07	0.5261	0.1191	0.232563	2.10433
rs73669117	G	A	2.561e-06	0.6238	0.131	-0.279675	0.277768
SCGFb (F-statistic = 380.84, R2=9.38%)
rs112346514	T	C	2.37301e-06	-0.3314	0.0711	-0.380079	0.618693
rs116924815	T	C	1.74381e-16	0.6079	0.0738	-0.10634	0.155477
rs117716477	A	C	1.34215e-23	0.8384	0.0841	-0.735488	1.0366
rs12480722	C	T	4.72204e-06	-0.1624	0.0355	0.153851	0.151231
rs139413256	A	G	7.04304e-07	-0.5377	0.1084	0.325176	0.416538
rs143829871	C	T	1.89701e-06	0.1902	0.04	0.0173496	0.0615396
rs151194174	A	G	1.12899e-06	0.4635	0.0942	0.155485	1.30279
rs17876031	G	A	2.24999e-09	0.1514	0.0255	0.0995994	0.0737746
rs264162	G	A	2.68497e-06	-0.1097	0.0234	-0.221061	0.106098
rs4737732	G	A	4.67595e-06	0.1147	0.0252	-0.0512633	0.176917
rs7762066	C	T	3.49502e-06	-0.1389	0.0299	-0.013311	0.0156492
PDGFbb (F-statistic = 577.16, R2=6.51%)
rs116445074	T	G	3.111e-07	0.2931	0.0587	-0.0142973	0.0422395
rs11766649	G	A	3.53102e-06	-0.0908	0.0196	-0.0241071	0.0563881
rs11916118	G	A	4.93197e-06	-0.0889	0.0194	0.101922	0.0899171
rs12289510	G	A	7.69396e-07	0.078	0.0158	0.149312	0.189197
rs13412535	A	G	2.46093e-55	0.3352	0.0214	-0.0338215	0.225926
rs2324229	C	T	3.48401e-08	-0.0894	0.0161	0.0155198	0.0159322
rs4965869	T	C	5.66239e-24	0.184	0.0181	-0.0425804	0.0646296
rs55680718	T	C	1.85802e-08	-0.1383	0.0246	0.0415514	0.239036
rs72777070	G	T	8.98401e-08	0.1069	0.02	0.143062	0.0902686
rs73162807	A	C	1.735e-06	-0.2391	0.0499	-0.0511683	0.223607
rs9936075	G	A	1.76202e-06	0.0782	0.0164	0.0230639	0.270295
SCF (F-statistic = 146.55, R2=1.74%)
rs113127926	A	C	2.27002e-06	0.1982	0.042	-0.0488854	0.353463
rs13412535	A	G	6.03893e-07	-0.1067	0.0213	-0.0338215	0.225926
rs1942355	T	C	4.69602e-06	-0.0716	0.0157	0.195164	0.103401
rs4841899	C	T	1.77799e-08	0.1004	0.0178	0.075586	0.0688103
rs78666213	G	T	2.59298e-06	0.2744	0.0576	0.0211215	0.936171
rs80271436	A	G	9.95291e-07	-0.237	0.0485	-0.230477	0.179442
GCSF (F-statistic = 141.07, R2=1.75%)
rs115256310	G	A	6.72605e-07	0.6821	0.136	-0.314519	0.403765
rs11903143	G	A	6.35199e-07	-0.087	0.0176	0.0524519	0.0607609
rs1817411	T	C	3.09899e-06	0.089	0.0191	-0.0322736	0.109892
rs2671444	A	G	2.48399e-06	-0.0784	0.0166	-0.0536355	0.087308
rs76287671	T	C	6.92102e-07	0.0938	0.0189	-0.141586	0.174072
rs77318030	C	T	2.21101e-06	0.2045	0.0428	0.0401972	0.103236
VEGF (F-statistic = 975.31, R2=12.05%)
rs10934631	C	T	2.46899e-06	0.1151	0.0245	0.203341	0.143334
rs10967186	C	T	1.232e-07	-0.0898	0.017	-0.00159872	0.00283643
rs13209117	A	G	5.28202e-11	0.1302	0.0201	-0.120091	0.0597382
rs143479231	A	G	1.895e-07	-0.2598	0.0491	-0.176639	1.67472
rs4082730	A	G	2.63797e-06	0.2522	0.0534	0.0782859	0.301304
rs6921438	A	G	2.0893e-171	-0.49	0.0175	-0.0455468	0.085678
rs73418461	A	G	1.67498e-06	-0.2492	0.0521	-0.0256677	0.0418851
rs8045833	A	G	2.828e-07	0.108	0.0211	0.0158246	0.0356362
HGF (F-statistic = 187.09, R2=2.21%)
rs11060254	A	G	1.58402e-06	-0.08	0.0167	-0.0142973	0.0354834
rs1698249	C	A	4.08799e-06	0.1698	0.0372	0.0878481	0.0984035
rs2003620	T	C	2.831e-06	0.2279	0.0489	0.0532953	0.0629231
rs3748034	T	G	1.81001e-10	0.1495	0.0234	0.112721	0.142831
rs5745687	T	C	2.75106e-14	-0.3072	0.0406	-0.419894	0.223341
rs62481625	C	T	1.17999e-06	-0.1091	0.0225	0.140182	0.081831
MCSF (F-statistic = 96.80, R2=10.35%)
rs12962919	T	C	4.64997e-06	0.3052	0.0662	-0.422781	0.210998
rs56367447	T	C	1.721e-08	-0.4967	0.0883	-0.287132	0.316305
rs78296352	T	G	1.04701e-06	0.527	0.1112	-0.0302382	0.0370169
rs9387100	C	T	4.07296e-06	0.1352	0.0292	0.0505567	0.318809
bNGF (F-statistic = 145.33, R2=3.96%)
rs28637706	T	G	1.42298e-09	-0.1589	0.0263	-0.20098	0.134119
rs67476890	T	C	3.12702e-06	0.1769	0.0379	0.115748	0.183417
rs72780728	A	G	2.99302e-06	0.1883	0.0403	-0.00945516	0.123554
rs73472576	C	T	2.689e-06	0.1181	0.0252	-0.1968	0.0762582
rs74966328	A	G	2.12701e-06	-0.293	0.0618	0.0170444	0.0201235
rs9436119	A	G	3.90598e-06	-0.1121	0.0246	0.103141	0.0672312
FGFBasic (F-statistic=91.32, R2=1.19%)
rs13412535	A	G	7.34497e-07	-0.1112	0.0225	-0.0338215	0.225926
rs747334	G	A	4.52804e-06	-0.0751	0.0164	-0.0639133	0.0797693
rs75168112	C	T	2.99902e-06	0.1001	0.0214	0.28955	0.133347
rs9907295	T	C	7.94804e-07	-0.1319	0.0269	-0.130941	0.156576
IL-18 (F-statistic = 451.90, R2=11.06%)
rs10414578	T	C	4.15901e-07	-0.1771	0.035	0.00390762	0.0310965
rs116383510	C	A	2.99502e-07	0.5426	0.1056	0.22665	0.600821
rs11700536	T	C	4.20901e-06	0.1156	0.025	0.0318003	0.0334662
rs117266781	T	C	3.15e-06	0.6841	0.1468	0.155018	0.476627
rs1852105	C	T	4.31996e-06	-0.3036	0.0661	-0.162714	1.15535
rs1979967	T	C	9.45301e-07	0.1402	0.0286	-0.0869114	0.126777
rs2729385	A	G	3.78504e-06	0.1231	0.0262	-0.125398	0.0898879
rs385076	C	T	1.65882e-22	0.2432	0.0248	-0.0341115	0.16478
rs4482818	G	A	1.45301e-07	-0.1286	0.0244	0.139492	0.134033
rs658805	A	G	4.94197e-07	0.1226	0.0244	0.0349021	0.0547748
rs71478720	T	C	3.70766e-22	-0.2669	0.0276	-0.186977	0.142668
rs78623212	T	C	6.71104e-07	0.8705	0.1778	-0.206201	1.06166
rs78716465	A	G	1.63099e-06	0.3265	0.0682	-0.268193	0.392118
IL-12p70 (F-statistic = 701.85, R2=7.82%)
rs13209117	A	G	5.56698e-08	0.1002	0.0186	-0.120091	0.0597382
rs17229494	G	A	4.93094e-06	0.1172	0.0257	0.0224501	0.0538941
rs282258	C	T	3.209e-06	-0.073	0.0156	-0.0372958	0.145723
rs4349809	G	T	2.55859e-124	-0.3777	0.0159	-0.0328543	0.123368
rs71361173	G	T	3.05999e-06	-0.111	0.0239	0.0338671	0.0721962
rs782107	A	G	1.60199e-06	0.075	0.0156	-0.203022	0.118889
rs79121401	C	T	4.24199e-06	-0.5548	0.1206	0.92811	0.625715
IL-10 (F-statistic = 498.86, R2=6.10%)
rs10457128	A	G	5.23697e-07	-0.0865	0.0172	0.00904074	0.0799793
rs10493718	A	C	7.15995e-07	-0.11	0.0222	-0.0200967	0.0470075
rs11206302	T	C	2.20201e-06	-0.1189	0.0251	-0.101563	0.225898
rs2086656	T	C	3.78303e-06	-0.0789	0.0171	-0.0366212	0.595941
rs282258	C	T	1.00099e-09	-0.0992	0.0162	-0.0372958	0.145723
rs3025021	C	T	1.46201e-06	-0.0947	0.0195	0.0677437	0.0478675
rs41282660	G	A	3.72297e-06	0.1194	0.0255	-0.0140015	0.186018
rs4349809	G	T	5.77165e-67	-0.2853	0.0165	-0.0328543	0.123368
rs465757	A	G	1.17301e-06	0.084	0.0174	-0.0973082	0.334315
IL-17 (F-statistic = 175.86, R2=2.22%)
rs117029961	A	G	4.93606e-06	0.4585	0.1015	-0.536786	1.91284
rs1530455	C	T	4.87405e-10	-0.108	0.0173	-0.0523078	0.0684856
rs17106604	T	C	6.37397e-07	0.1129	0.0225	-0.248733	0.119505
rs184080173	C	T	4.19402e-07	-0.2384	0.0471	-0.0567583	0.132336
rs187475560	T	C	3.287e-06	-0.2434	0.052	-0.0071742	0.0108892
rs78296352	T	G	4.26599e-06	0.3027	0.0646	-0.0302382	0.0370169
rs78612928	C	T	2.61903e-06	-0.1037	0.0222	0.212575	0.0842185
IL-7 (F-statistic = 237.89, R2=6.53%)
rs17091524	C	T	1.91399e-06	-0.4924	0.1013	0.373095	0.239319
rs4320361	T	G	6.86752e-39	-0.3245	0.0249	-0.0299471	0.106223
rs75904417	C	A	1.16201e-06	0.1698	0.0349	-0.0459289	0.0314354
rs78346957	A	G	4.51305e-06	0.4588	0.1007	-0.124428	0.662403
IL-16 (F-statistic = 308.59, R2=8.14%)
rs117217798	T	C	4.15298e-06	-0.2036	0.0444	0.256442	0.216861
rs117916513	A	G	3.78504e-07	-0.502	0.0986	0.327949	0.95023
rs1255143	T	C	7.09594e-08	0.1306	0.0242	-0.0572306	0.146981
rs12765671	A	G	4.83805e-06	-0.6023	0.1318	0.0619818	0.066873
rs4253283	C	T	1.74598e-08	-0.146	0.0262	0.127493	0.131151
rs4513633	A	C	7.44201e-07	-0.2239	0.0453	-0.0716693	0.0551796
rs4778636	A	G	1.1079e-30	-0.7272	0.0633	-0.082317	0.127646
rs9706053	T	C	7.01197e-07	0.4582	0.0932	0.0415514	0.160724
IL-2 (F-statistic = 183.80, R2=5.03%)
rs12051139	C	T	4.76201e-06	0.1131	0.0247	0.0728933	0.12899
rs13412535	A	G	1.181e-07	0.1764	0.0332	-0.0338215	0.225926
rs2807544	G	A	3.41201e-06	-0.1175	0.0253	0.0849045	0.0755358
rs4634519	G	A	2.76898e-06	0.1261	0.0269	-0.140197	0.106973
rs61335305	A	C	7.31897e-07	0.4514	0.0918	0.695149	0.301661
rs62124990	T	G	3.21899e-06	-0.6961	0.1495	-0.156063	1.07902
rs7615304	G	A	1.21001e-06	0.1172	0.0242	-0.0517382	0.131053
rs80336398	C	T	2.81702e-06	-0.4001	0.0858	0.326839	0.609842
IL-4 (F-statistic = 138.67, R2=1.68%)
rs10512267	C	T	2.93697e-07	0.0824	0.0161	-0.0335315	0.0837842
rs116705532	G	T	1.75501e-06	0.4678	0.0978	-0.275205	15.6836
rs17713451	A	G	4.97004e-07	0.1274	0.0253	-0.0433468	0.138908
rs7613691	G	A	4.048e-06	-0.1775	0.0384	-0.0613773	0.222857
rs79597994	T	C	4.31698e-06	-0.5831	0.127	0.0931026	1.68744
rs9508291	C	T	3.03201e-06	0.1676	0.0359	-0.0957646	0.828689
IL-13 (F-statistic = 425.94, R2=10.70%)
rs12623722	A	G	4.19199e-06	-0.1185	0.0258	0.0327298	0.0471956
rs139083458	T	C	2.81002e-06	0.9902	0.2107	-0.158114	0.160979
rs27949	T	C	3.42799e-06	-0.1168	0.0252	0.0417599	0.665956
rs6799107	C	T	1.245e-06	0.1459	0.0301	-0.0114344	0.0146151
rs7073807	C	T	2.374e-06	-0.1682	0.0356	-0.00767051	0.0158765
rs75995699	A	G	2.64198e-06	0.3319	0.0698	-0.0266419	0.348139
rs9472168	G	A	1.08094e-65	-0.4244	0.0248	-0.0404699	0.11248
IL1ra (F-statistic = 112.33, R2=3.00%)
rs1054402	C	T	1.13201e-06	-0.1311	0.027	0.00350614	0.0399129
rs2809154	T	C	3.73999e-06	-0.1786	0.0388	0.0736465	0.151992
rs56134659	G	A	2.44202e-06	0.1117	0.0237	0.0406137	0.148872
rs61335305	A	C	1e-06	0.4453	0.0908	0.695149	0.301661
rs9623661	T	C	3.86002e-06	-0.1966	0.0426	-0.00179838	0.01222
IL2ra (F-statistic = 257.72, R2=6.55%)
rs11241559	G	T	2.00198e-06	0.1264	0.0266	0.0693501	1.7287
rs115360066	G	A	8.05601e-07	-0.1867	0.0379	-0.0941277	0.0719836
rs12722497	A	C	1.57217e-38	0.6279	0.0485	0.106695	0.321512
rs4733117	C	A	2.627e-06	-0.1369	0.0292	-0.164921	0.364568
rs61705228	T	C	3.98804e-06	0.3303	0.0716	-0.164582	0.143979
IL-6 (F-statistic = 112.40, R2=1.35%)
rs12079357	G	A	7.03202e-07	0.1839	0.0409	0.195042	1.74492
rs13412535	A	G	7.34294e-08	-0.1164	0.0215	-0.0338215	0.225926
rs2404476	A	G	8.29392e-07	0.0701	0.0157	0.10948	0.0717413
rs4684700	T	C	9.234e-07	-0.0717	0.0162	0.0424901	0.31589
rs73273528	T	C	9.58098e-07	0.2672	0.0553	-0.309028	0.226788
IL-9 (F-statistic = 113.79, R2=3.04%)
rs41294750	T	C	2.36499e-06	0.3514	0.0748	-0.42827	0.536829
rs4880409	T	C	3.49704e-06	-0.3355	0.0723	0.1207	0.558836
rs7232268	G	A	2.52499e-06	-0.2759	0.0587	0.392154	10.7871
rs7242404	A	G	3.27303e-06	-0.1228	0.0264	-0.0869114	0.115817
rs76963786	T	C	4.49604e-07	-0.2865	0.0557	-0.179233	0.160462
IL-1b (F-statistic = 81.48, R2=2.40%)
rs143319329	T	C	1.996e-06	0.2801	0.0715	-0.435994	0.278148
rs1942793	T	G	4.976e-06	0.0717	0.0187	-0.063538	0.0540755
rs61335305	A	C	1.89601e-06	0.2966	0.0724	0.695149	0.301661
rs62015704	G	A	2.08699e-06	-0.1082	0.0283	0.0126801	0.0396303
rs9898641	C	T	3.59203e-06	0.2032	0.0454	0.211462	0.330272
IL-5 (F-statistic = 107.46, R2=3.10%)
rs11680908	G	A	2.03002e-06	-0.2634	0.0554	-0.251226	0.363932
rs6737109	C	T	2.399e-06	-0.116	0.0247	0.0466724	0.0890015
rs73040130	C	T	6.00399e-07	-0.2638	0.0529	-0.122837	1.92045
rs7767396	G	A	7.69006e-10	-0.1515	0.0246	-0.0328543	0.123368
IL-8 (F-statistic = 95.81, R2=2.65%)
rs11634944	C	T	1.29e-06	0.1214	0.0252	0.128515	0.0584135
rs12075	A	G	3.88302e-07	0.12	0.0236	-0.0265446	0.120748
rs141926526	C	A	2.56998e-06	0.6149	0.1308	0.122394	0.346608
rs2673604	A	C	7.01698e-07	-0.1266	0.0255	0.0489802	0.175356
TRAIL (F-statistic = 672.34, R2=7.59%)
rs11618126	G	A	1.45999e-06	-0.8908	0.1914	0.0432207	0.142095
rs11657269	G	A	4.78101e-06	-0.1188	0.026	-0.150487	0.159358
rs11699445	G	T	3.26798e-06	-0.0746	0.0161	0.0499258	0.0845792
rs13185784	A	G	3.89798e-06	0.0846	0.0183	0.076881	1.25109
rs148051545	T	C	3.85798e-06	-0.3921	0.0848	-0.456982	0.472045
rs193112415	C	T	2.14585e-62	1.0421	0.0623	0.480135	0.274255
rs57396456	C	T	1.25199e-27	0.5626	0.0518	0.103252	0.169323
rs747324	C	T	1.60702e-06	0.0855	0.0178	-0.0645698	0.0506083
rs74778900	T	C	2.58583e-28	0.5906	0.0532	0.0651787	0.0719508
rs75928541	A	G	4.24004e-06	0.275	0.0593	-0.549219	0.58644
IFNg (F-statistic = 162.77, R2=2.07%)
rs10487554	A	G	1.087e-06	-0.0895	0.0183	0.184163	0.137358
rs112783231	A	G	1.95501e-06	-0.2408	0.0511	-0.267122	0.882012
rs11843756	G	T	3.08901e-06	-0.184	0.0393	-0.20498	0.447618
rs12420286	C	T	2.083e-06	-0.2376	0.0501	-0.311667	0.417166
rs1867282	T	C	3.15203e-06	0.0774	0.0166	-0.075942	0.124847
rs2073438	A	G	1.67598e-06	0.0898	0.0188	0.0747235	0.106037
rs78296352	T	G	1.38299e-07	0.343	0.0652	-0.0302382	0.0370169
MIF (F-statistic = 124.44, R2=3.44%)
rs118055855	C	T	4.12601e-06	-0.6907	0.15	-0.492315	0.59121
rs12594190	G	A	3.70203e-07	-0.1355	0.0267	-0.076961	0.142445
rs13142904	T	C	2.556e-07	-0.223	0.0425	-0.0421012	0.424518
rs141009259	C	T	2.47201e-06	0.6178	0.1322	-0.494696	0.404205
rs78098071	C	T	1.77902e-07	0.4867	0.0918	-0.387505	0.509589
TNFa (F-statistic = 92.98, R2=2.62%)
rs10834997	A	G	1.32902e-06	-0.1247	0.0258	-0.0860859	0.194467
rs111332265	G	A	6.62995e-07	0.3766	0.0754	0.0108587	0.0101986
rs79105320	A	G	3.59203e-06	0.5605	0.1179	-0.256037	0.470101
rs8121916	A	C	2.72301e-06	0.1306	0.0278	0.316493	0.11979
TNFb (F-statistic = 125.53, R2=7.46%)
rs753274	T	C	2.773e-06	-0.1736	0.0371	-0.0041912	0.00636151
rs7629875	G	A	1.373e-06	-0.3766	0.0774	0.246796	0.208704
rs78296352	T	G	4.75773e-21	1.2215	0.1366	-0.0302382	0.0370169
Abbreviations: log(OR): log odds ratio
F-statistic >10 suggests sufficient strength to ensure the validity of the instrumental variable
Beta for systemic inflammatory regulators represent change in standard deviation per 1 copy of effect allele
log(OR) for proliferative diabetic retinopathy represent log(OR) change in proliferative diabetic retinopathy risk per 1 copy of effect allele

## Sheet: Table 9
Table 9. Associations of systemic inflammatory regulators with proliferative diabetic retinopathy from 8 cohorts using Mendelian randomization (with SNPs reaching p < 5 x 10-6).																	Back to TOC
			Inverse variance weighting							MR-Egger						Weighted Median				MR-PRESSO
Category	Exposures	No. of SNPs	OR	95% CI	pval	Q	Q pval	I2		OR	95% CI	pval	intercept	intercept pval		OR	95% CI	pval		Global Test pval	OR	95% CI	pval
Chemokines
	MIP1b	12	0.9763	0.8468 - 1.1256	0.7413	9.1252	0.6103	0		0.9314	0.6188 - 1.4018	0.7402	0.0145	0.8118		0.9996	0.8386 - 1.1916	0.9967		0.679
	Eotaxin	14	1.0214	0.9532 - 1.0945	0.5486	11.6447	0.557	0		0.7891	0.28 - 2.2242	0.6622	0.0354	0.6335		1.0227	0.9355 - 1.118	0.6221		0.784
	MCP1	12	0.9648	0.8814 - 1.0561	0.4368	9.1876	0.6046	0		0.6918	0.318 - 1.5048	0.3746	0.0303	0.4175		0.9687	0.867 - 1.0823	0.5739		0.75
	MIG	11	1.0227	0.9267 - 1.1287	0.655	9.7351	0.464	0		0.8858	0.4747 - 1.653	0.7121	0.0381	0.6579		1.0102	0.8992 - 1.135	0.864		0.675
	IP-10	9	1.1397	0.9334 - 1.3917	0.1993	5.4236	0.7115	0		0.5111	0.1852 - 1.4106	0.2361	0.0968	0.1548		1.1927	0.8805 - 1.6156	0.2551		0.719
	CTACK	7	1.1482	0.6378 - 2.0672	0.645	13.7952	0.032	0.5651		2.0466	0.6506 - 6.4381	0.2752	-0.2023	0.3052		1.2165	0.6674 - 2.2174	0.5224		0.067
	RANTES	7	0.9119	0.802 - 1.0369	0.1595	3.7879	0.7053	0		1.0644	0.5198 - 2.1797	0.8711	-0.0538	0.6824		0.9026	0.7456 - 1.0926	0.2929		0.837
	MIP1a	6	1.2611	0.8195 - 1.9405	0.2915	4.2292	0.5169	0		1.5899	0.4844 - 5.2178	0.4871	-0.042	0.6985		1.3638	0.7886 - 2.3587	0.2669		0.609
	GROa	9	1.01	0.7627 - 1.3374	0.9447	6.4241	0.5998	0		0.6229	0.308 - 1.26	0.2293	0.2002	0.177		0.9258	0.6241 - 1.3732	0.7015		0.627
	SDF1a	6	1.4928	0.5827 - 3.8246	0.4039	16.9094	0.0047	0.7043		0.777	0.0525 - 11.49	0.8632	0.0746	0.6348		1.5559	0.7413 - 3.2657	0.2426		0.048
	MCP3	9	1.0184	0.9684 - 1.0709	0.4782	4.9855	0.7591	0		0.7363	0.328 - 1.6527	0.4821	0.0709	0.4562		1.022	0.9544 - 1.0943	0.5333		0.864
Growth factors
	SCGFb	11	1.0749	0.8986 - 1.286	0.4294	9.4668	0.4884	0		0.7037	0.3917 - 1.2642	0.2699	0.0689	0.1696		1.0992	0.881 - 1.3714	0.4021		0.604
	PDGFbb	11	0.9208	0.7937 - 1.0683	0.2764	5.5541	0.8512	0		0.972	0.6464 - 1.4616	0.8945	-0.0083	0.7725		0.9166	0.7026 - 1.1958	0.521		0.879
	SCF	6	1.4923	0.5858 - 3.8015	0.4015	5.6635	0.3404	0.1172		6.7906	0.706 - 65.32	0.1726	-0.1921	0.2277		2.2003	0.7492 - 6.4621	0.1514		0.371
	GCSF	6	0.8352	0.5557 - 1.2553	0.3864	2.2858	0.8084	0		0.8494	0.2822 - 2.5561	0.7859	-0.0026	0.9732		0.6886	0.3382 - 1.4019	0.3036		0.777
	VEGF	8	1.0213	0.963 - 1.0831	0.4821	6.8239	0.4474	0		1.1077	0.791 - 1.5511	0.5734	-0.0077	0.6476		1.0235	0.9601 - 1.091	0.4767		0.726
	HGF	6	1.2919	0.8176 - 2.0413	0.2725	7.0669	0.2157	0.2925		1.8948	0.6562 - 5.4714	0.3029	-0.059	0.4727		1.2599	0.783 - 2.0273	0.341		0.375
	MCSF	4	0.9391	0.7918 - 1.1137	0.4702	4.7122	0.1941	0.3634		1.8083	0.3432 - 9.5295	0.5571	-0.3417	0.5182		0.9459	0.8115 - 1.1026	0.4773		0.643
	bNGF	6	0.9278	0.7624 - 1.1292	0.4546	11.1354	0.0488	0.551		1.6101	0.7526 - 3.4447	0.2869	-0.1538	0.2179		0.9435	0.818 - 1.0883	0.4245		0.468
	FGFBasic	4	3.7313	1.3585 - 10.2479	0.0106	1.9145	0.5903	0		5.7629	0.0204 - 1628.7091	0.6049	-0.0418	0.8911		2.5456	0.5303 - 12.2194	0.243		0.655
Interleukins
	IL-18	13	1.0417	0.8602 - 1.2614	0.6759	7.2523	0.8405	0		1.0734	0.4668 - 2.4683	0.8707	-0.0049	0.9425		1.0932	0.7762 - 1.5397	0.6101		0.846
	IL-12p70	7	0.7995	0.4767 - 1.3408	0.3962	8.6499	0.1942	0.3063		1.2099	0.4236 - 3.4557	0.7364	-0.0688	0.4121		1.0573	0.6227 - 1.795	0.8366		0.261
	IL-10	9	0.9429	0.7209 - 1.2332	0.6675	2.5719	0.9583	0		1.4913	0.4008 - 5.5483	0.5698	-0.0583	0.4873		1.1287	0.6215 - 2.0498	0.691		0.896
	IL-17	7	1.0085	0.8958 - 1.1354	0.8883	12.609	0.0497	0.5242		1.4133	0.5647 - 3.5368	0.493	-0.0831	0.4995		1.0153	0.9229 - 1.117	0.755		0.409
	IL-7	4	0.7867	0.6097 - 1.0151	0.0651	2.1926	0.5334	0		0.7942	0.2761 - 2.2847	0.7107	-0.0019	0.987		0.8024	0.5609 - 1.1478	0.2282		0.647
	IL-16	8	0.9902	0.8542 - 1.148	0.8965	5.6292	0.5836	0		0.9544	0.6798 - 1.3398	0.7963	0.018	0.8154		1.016	0.831 - 1.2422	0.8772		0.533
	IL-2	8	0.9915	0.4722 - 2.0817	0.9819	9.0964	0.2458	0.2305		4.4182	0.9825 - 19.8681	0.1009	-0.2451	0.074		0.6211	0.2485 - 1.5523	0.3082		0.194
	IL-4	6	0.8242	0.6272 - 1.0831	0.1653	0.2528	0.9984	0		1.476	0.0389 - 55.9974	0.844	-0.0678	0.7557		0.705	0.1712 - 2.9029	0.6283		0.995
	IL-13	7	0.9666	0.9006 - 1.0375	0.3471	2.1183	0.9085	0		0.9263	0.663 - 1.2942	0.6724	0.0078	0.7998		0.9709	0.8377 - 1.1251	0.6943		0.849
	IL1ra	5	1.0189	0.8861 - 1.1715	0.793	5.5532	0.2351	0.2797		1.8019	0.5023 - 6.4641	0.4329	-0.1102	0.4435		1.0079	0.8882 - 1.1437	0.9032		0.555
	IL-2ra	5	1.1048	0.7135 - 1.7107	0.6549	3.1744	0.5291	0		0.595	0.17 - 2.0828	0.4761	0.167	0.37		1.2444	0.6726 - 2.3021	0.4861		0.476
	IL-6	5	1.5203	0.8782 - 2.6319	0.1346	1.5999	0.8088	0		0.9573	0.1151 - 7.9617	0.9703	0.1045	0.6709		1.8812	0.7011 - 5.0479	0.2095		0.814
	IL-9	5	0.9793	0.285 - 3.3649	0.9735	4.2374	0.3748	0.056		0.1282	0.0125 - 1.3181	0.1825	0.2483	0.1401		0.518	0.093 - 2.8851	0.4528		0.44
	IL-1b	5	0.8899	0.3661 - 2.1628	0.7968	9.5026	0.0497	0.5791		2.7253	0.1646 - 45.1198	0.5343	-0.1268	0.4684		0.7909	0.3716 - 1.6831	0.5426		0.197
	IL-5	4	1.0414	0.6134 - 1.768	0.8807	0.8204	0.8446	0		7.7315	0.0882 - 677.8298	0.4648	-0.282	0.4624		0.994	0.3017 - 3.2748	0.9921		0.828
	IL-8	4	1.7031	0.932 - 3.112	0.0834	2.5471	0.4668	0		1.0681	0.2657 - 4.2934	0.9345	0.0789	0.534		1.5909	0.6706 - 3.7741	0.2922		0.485
Other
	TRAIL	10	1.0962	0.9373 - 1.2819	0.2502	7.8786	0.5464	0		1.2252	0.9683 - 1.5502	0.1291	-0.0629	0.2239		1.0898	0.8898 - 1.3347	0.406		0.634
	IFNg	7	0.918	0.7817 - 1.078	0.2966	3.547	0.7377	0		1.0143	0.5571 - 1.8467	0.9647	-0.0324	0.7418		0.9205	0.7325 - 1.1568	0.4773		0.927
	MIF	5	0.8331	0.4176 - 1.6621	0.6043	2.8781	0.5784	0		0.5651	0.1517 - 2.1046	0.4574	0.1447	0.5146		0.5837	0.2083 - 1.6355	0.3057		0.556
	TNFa	4	1.0311	0.9491 - 1.1202	0.469	7.3263	0.0622	0.5905		0.373	0.1675 - 0.8307	0.1371	0.3822	0.1301		1.0292	0.9725 - 1.0892	0.3193		0.494
	TNFb	3a	0.994	0.9451 - 1.0454	0.8142	2.4325	0.2963	0.1778		0.9665	0.8903 - 1.0492	0.5651	0.0099	0.5398		0.9949	0.9479 - 1.0442	0.8358
Abbreviations: CI, Confidence interval; pval, p-value; Q, Cochran Q statistics; SNPs, single nucleotide polymorphisms
OR and 95% CI represent change in odds ratio of proliferative diabetic retinopathy per 1 SD increase in systemic inflammatory regulators level
After correcting for multiple comparison, p-value < 0.05/41 = 0.0012 was considered as significant.
a Not enough SNPs for MR-PRESSO analysis

[truncated: 6 more sheets: Table 10, Table 11, Table 12, Table 13, Table 14, Table 15]
